# Supplementary material for: A NAC transcription factor and its interaction protein hinder abscisic acid biosynthesis by synergistically repressing NCED5 in Citrus reticulata
Source: J Exp Bot. 2020 May 31;71(12):3613–25. doi: 10.1093/jxb/eraa118 (PMC7475259; doi:10.1093/jxb/eraa118)
Supplement: eraa118_suppl_Supplementary_file002 [file eraa118_suppl_supplementary_file002.xls]

## Sheet: Table S1
Table S1 Primers used in this study.
Assay		Primer sequence (5’-3’)
RT-qPCR: Note: CrActin and CrUBL5 were amplified along with the target gene as an endogenous control.	CrNAC036-F	CCGTCACCGACGTTGGAT
	CrNAC036-R	CGGTCCCAATAATTCTTCTGGTT
	CrABA4-F	GCTTCTGCTTGGATTCACTTGTTA
	CrABA4-R	AGCCCATCCTGGAAAACATG
	CrPPH-F	GATGCAGGTAGTTTCCCAAAAGA
	CrPPH-R	GCAAGCCCGGAATTAAAACC
	CrSGR-F	CATCTTCTCCAAGGAACTCCCC
	CrSGR-R	CCCAAACCAAAGCCTCCTGTA
	CrPectate Lyase-F	GGCACTCTGAGGTATGCTGTGA
	CrPectate Lyase-R	TCACGTGCGAAAATGATCCA
	CrExpansin A8-F	CCCCTCCAGCACTTTGACAT
	CrExpansin A8-R	GCGGTATTGGGCAATTTGC
	CrActin-F	CCAAGCAGCATGAAGATCAA
	CrActin-R	ATCTGCTGGAAGGTGCTGAG
	CrUBL5-F	CAAGGACTACGAGATTCACGAC
	CrUBL5-R	CCTGCCGCATCTTCCAAT
CDS cloning	CrNAC036-F	ACTTCCAGTTTCAGACAA
	CrNAC036-R	CAGGCTGAGGACTTACTATC
Promoter cloning	Pro-CrNAC036-F	AGAGGGGTTCTCAGTGTC
	Pro-CrNAC036-R	AGCTCAAGCTCTGGTGTC
	Pro-ABA4 pro-F	GCATAAAGGCTATTGTCA
	Pro-ABA4-pro-R	TCCCAGCAACAACCATAA
Subcellular localization	pM999-CrNAC036-F	GCTCTAGAATGACACCAGAGCTTGAGCTTCCAG
	pM999-CrNAC036-R	GCTCTAGAATTGAGAATACTAGCATAAGGG
Protein expression	pET15-CrNAC036-F	AAGAAGGAGATATACATATGATGACACCAGAGCTTGAGCTTCCAG
	pET15-CrNAC036-R	TGGTGGTGGTGGTGCTCGAGTCAATTGAGAATACTAGCATAAGGG
Dual luciferase assay	None-CrNAC036-F	GGAATTCATGACACCAGAGCTTGAGCTTCCAG
	None-CrNAC036-R	GGGGTACCTCAATTGAGAATACTAGCATAA
	None-CrMYB68-F	GGAATTCATGGGAAGAGCTCCATGTTG
	None-CrMYB68-R	GGGGTACCTTAGCCACCTAAACATTGAGCAAC
	35S'-GAL4-Pro-CrNCED5-fLUC-F	CCGCTCGAGGTTTTAGTGAGTGATTAGCCAA
	35S'-GAL4-Pro-CrNCED5-fLUC-R	GCTCTAGACAAGGCTATGGACTTCGTT
	35S'-GAL4-Pro-ABA4-fLUC-F	GCTCGGAGGACAGTACTCCGCTCGAGGCATAAAGGCTATTGTCA
	35S'-GAL4-Pro-ABA4-fLUC-R	AGGAAGGGTCTTGCAGATCCTCTAGATCCCAGCAACAACCATAA
EMSA assay	5'FAM-Pro-CrNCED5-1-F	GGAAAACGGTCACGTGGGTA
	Pro-CrNCED5-1-R	TACCCACGTGACCGTTTTCC
	5'FAM-Pro-ABA4-1-F	AATAACTACCGTGGAAACAA
	Pro-ABA4-1-R	TTGTTTCCACGGTAGTTATT
	5'FAM-Pro-ABA4-2-F	AAGAGCAAACGGTGTCTGTC
	Pro-ABA4-2-R	GACAGACACCGTTTGCTCTT
	5'FAM-Mu-Pro-CrNCED5-1-F	GGAAAACGGTCccccGGGTA
	Mu-Pro-CrNCED5-1-R	TACCCGGGGGACCGTTTTCC
Yeast-2-Hybid	pGADT7-CrMYB68-F	GCCATGGAGGCCAGTGAATTCATGGGAAGAGCTCCATGTTG
	pGADT7-CrMYB68-R	ACGATTCATCTGCAGCTCGAGTTAGCCACCTAAACATTGAGCAAC
	pGBKT7-CrNAC036-F	GGCCATTACGGCCATGATGACACCAGAGCTT
	pGBKT7-CrNAC036-R	GGCCGAGGCGGCCCTATCAATTGAGAATACT
BiFC assay	ATTR2-F	GGGGACAAGTTTGTACAAAAAAGCAGGCTTC
	ATTR2-R	GGGGACCACTTTGTACAAGAAAGCTGGGTT
	pCL112-CrNAC036-F	AAAAAAGCAGGCTTCATGACACCAGAGCTT
	pCL112-CrNAC036-R	CAAGAAAGCTGGGTTTCAATTGAGAATACT
	pCL113-CrMYB68-F	AAAAAAGCAGGCTTCATGGGAAGAGCTCCATGTTG
	pCL113-CrMYB68-R	CAAGAAAGCTGGGTTTTAGCCACCTAAACATTGAGCAAC

## Sheet: Table S2
Table S2 Peptides of CrNAC036 identified by the MALDI-TOF/TOF MS method.
Sequence identified	Calculate Mass	Observation Mass	z	m/z	Ion Score	Confidence Index %
FHPTEDELLNFYLR	1793.89	1793.98	1	1793.98	135	100
TLVFYEGR	984.515	984.562	1	984.562	62	100
EWYFFVPR	1143.56	1143.62	1	1143.62	63	100
TDWVMNEYR	1229.53	1229.58	1	1229.58	13	99.843

## Sheet: Table S3
Table S3 Name and TAIR ID of 105 NACs from Arabidopsis thaliana.
ANAC001	AT1G01010.1
ANAC002	AT1G01720.1
ANAC003	AT1G02220.1
ANAC004	AT1G02230.1
ANAC005	AT1G02250.1
ANAC006	AT1G03490.1
ANAC007	AT1G12260.1
ANAC008	AT1G25580.1
ANAC009	AT1G26870.1
ANAC010	AT1G28470.1
ANAC011	AT1G32510.1
ANAC012	AT1G32770.1
ANAC013	AT1G32870.1
ANAC014	AT1G33060.1
ANAC015	AT1G33280.1
ANAC016	AT1G34180.1
ANAC017	AT1G34190.1
ANAC018	AT1G52880.1
ANAC019	AT1G52890.1
ANAC020	AT1G54330.1
ANAC021	AT1G56010.1
ANAC022	AT1G56010.2
ANAC023	AT1G60280.1
ANAC024	AT1G60350.1
ANAC025	AT1G61110.1
ANAC026	AT1G62700.1
ANAC027	AT1G64105.1
ANAC028	AT1G65910.1
ANAC029	AT1G69490.1
ANAC030	AT1G71930.1
ANAC031	AT1G76420.1
ANAC032	AT1G77450.1
ANAC033	AT1G79580.1
ANAC034	AT2G02450.1
ANAC035	AT2G02450.2
ANAC036	AT2G17040.1
ANAC037	AT2G18060.1
ANAC038	AT2G24430.1
ANAC039	AT2G24430.2
ANAC040	AT2G27300.1
ANAC041	AT2G33480.1
ANAC042	AT2G43000.1
ANAC043	AT2G46770.1
ANAC044	AT3G01600.1
ANAC045	AT3G03200.1
ANAC046	AT3G04060.1
ANAC047	AT3G04070.1
ANAC048	AT3G04420.1
ANAC049	AT3G04430.1
ANAC050	AT3G10480.1
ANAC051	AT3G10490.1
ANAC052	AT3G10490.2
ANAC053	AT3G10500.1
ANAC054	AT3G15170.1
ANAC055	AT3G15500.1
ANAC056	AT3G15510.1
ANAC057	AT3G17730.1
ANAC058	AT3G18400.1
ANAC059	AT3G29035.1
ANAC060	AT3G44290.1
ANAC061	AT3G44350.1
ANAC062	AT3G49530.1
ANAC063	AT3G55210.1
ANAC064	AT3G56530.1
ANAC065	AT3G56560.1
ANAC066	AT3G61910.1
ANAC067	AT4G01520.1
ANAC068	AT4G01540.1
ANAC069	AT4G01550.1
ANAC070	AT4G10350.1
ANAC071	AT4G17980.1
ANAC072	AT4G27410.2
ANAC073	AT4G28500.1
ANAC074	AT4G28530.1
ANAC075	AT4G29230.1
ANAC076	AT4G36160.1
ANAC077	AT5G04400.1
ANAC078	AT5G04410.1
ANAC079	AT5G07680.1
ANAC080	AT5G07680.2
ANAC081	AT5G08790.1
ANAC082	AT5G09330.1
ANAC083	AT5G13180.1
ANAC084	AT5G14000.1
ANAC085	AT5G14490.1
ANAC086	AT5G17260.1
ANAC087	AT5G18270.1
ANAC088	AT5G18300.1
ANAC089	AT5G22290.1
ANAC090	AT5G22380.1
ANAC091	AT5G24590.2
ANAC092	AT5G39610.1
ANAC093	AT5G39690.1
ANAC094	AT5G39820.1
ANAC095	AT5G41090.1
ANAC096	AT5G46590.1
ANAC097	AT5G50820.1
ANAC098	AT5G53950.1
ANAC099	AT5G56620.1
ANAC100	AT5G61430.1
ANAC101	AT5G62380.1
ANAC102	AT5G63790.1
ANAC103	AT5G64060.1
ANAC104	AT5G64530.1
ANAC105	AT5G66300.1

## Sheet: Table S4
Table S4 The DEGs of MT and WT after ABA treatment
Note: The results of MT and WT without ABA treatment were obtain in Zhu et al., 2017
Probeset ID	WT-CK-1	WT-CK-2	WT-ABA-1	WT-ABA-2	log2(fold_change WT ABA VS WT CK)	MT-CK-1	MT-CK-2	MT-ABA-1	MT-ABA-2	log2(fold_change MT ABA VS MT CK)	Annotation
Cit.100.1.S1_x_at	12.0193	12.0317	12.3851	12.543	0.438561	9.58076	10.8177	11.5153	11.5593	1.33807	affx|C37_00099;
Cit.1000.1.S1_s_at	9.54615	9.42397	10.4776	10.5017	1.00458	9.40374	9.36568	10.278	10.2015	0.855055	moderately similar to ( 339)AT4G31500| Symbols: SUR2, RNT1, RED1, ATR4, CYP83B1 | CYP83B1 (CYTOCHROME P450 MONOOXYGENASE 83B1); oxygen binding | chr4:15273683-15275277 REVERSEmoderately similar to ( 317)C71A9_SOYBN affx|C37_01261;
Cit.1001.1.S1_s_at	8.76653	8.60817	10.1038	10.0304	1.37973	8.74138	9.08749	9.93646	10.0604	1.084	moderately similar to ( 251)AT4G31500| Symbols: SUR2, RNT1, RED1, ATR4, CYP83B1 | CYP83B1 (CYTOCHROME P450 MONOOXYGENASE 83B1); oxygen binding | chr4:15273683-15275277 REVERSEmoderately similar to ( 238)C71A9_SOYBN affx|C37_01262;
Cit.10014.1.S1_s_at	11.6049	11.6358	9.10611	9.24171	-2.44642	11.4674	11.9668	8.33998	8.46048	-3.31689	very weakly similar to (80.9)AT4G10270| Symbols: | wound-responsive family protein | chr4:6374801-6375073 FORWARD affx|C37_13528;
Cit.1002.1.S1_s_at	5.43751	5.51639	6.69842	6.42905	1.08679	3.20849	4.12333	4.51304	4.74519	0.963205	moderately similar to ( 297)AT3G26180| Symbols: CYP71B20 | CYP71B20 (cytochrome P450, family 71, subfamily B, polypeptide 20); oxygen binding | chr3:9579644-9581230 REVERSEmoderately similar to ( 266)C75A3_PETHY affx|C37_01263;
Cit.10032.1.S1_s_at	12.1255	12.162	10.7936	11.2857	-1.10409	11.962	11.3905	11.2735	11.3118	-0.383579	weakly similar to ( 126)AT1G75750| Symbols: GASA1 | GASA1 (GAST1 PROTEIN HOMOLOG 1) | chr1:28445474-28445945 REVERSE affx|C37_13548;
Cit.10046.1.S1_at	6.86798	6.89744	6.65681	6.49257	-0.308019	7.31732	7.38513	6.175	6.14346	-1.192	moderately similar to ( 214)AT4G39070| Symbols: | zinc finger (B-box type) family protein | chr4:18205055-18206415 REVERSE affx|C37_13564;
Cit.10053.1.S1_at	7.84397	7.77873	7.32421	6.87332	-0.712584	8.37235	8.28528	7.14844	6.83559	-1.3368	highly similar to ( 694)AT4G15560| Symbols: DEF, CLA, DXS, DXPS2, CLA1 | CLA1 (CLOROPLASTOS ALTERADOS 1) | chr4:8884216-8887252 FORWARDhighly similar to ( 715)DXS_ORYSA affx|C37_13572;
Cit.10057.1.S1_at	2.9696	2.91329	3.78074	4.44194	1.16989	2.79658	2.63506	3.11444	3.22631	0.454559	affx|C37_13576;
Cit.10057.1.S1_s_at	5.35907	5.17018	6.69922	7.08735	1.62866	3.62363	3.87461	6.2889	6.15209	2.47138	affx|C37_13576;
Cit.10062.1.S1_at	4.88792	4.48299	6.25655	6.86521	1.87542	3.64282	3.45119	5.80392	5.44282	2.07636	very weakly similar to (94.0)AT3G47340| Symbols: DIN6, AT-ASN1, ASN1 | ASN1 (DARK INDUCIBLE 6) | chr3:17449430-17452028 REVERSEvery weakly similar to (95.5)ASNS_BRAOL affx|C37_13581;
Cit.10119.1.S1_s_at	11.1128	11.1753	11.1668	11.2175	0.0481584	10.7436	10.5311	11.7974	11.8044	1.16353	weakly similar to ( 172)AT2G04240| Symbols: XERICO | XERICO; protein binding / zinc ion binding | chr2:1461813-1462301 REVERSE affx|C37_13647;
Cit.10152.1.S1_s_at	7.59395	7.71382	9.56623	9.78831	2.02339	6.31987	6.54039	8.70299	8.91968	2.3812	affx|C37_13689;
Cit.10155.1.S1_s_at	11.6819	11.6377	9.36944	9.30466	-2.32279	11.9744	11.238	8.45999	8.64584	-3.05327	moderately similar to ( 349)AT5G22250| Symbols: | CCR4-NOT transcription complex protein, putative | chr5:7365608-7366444 REVERSE affx|C37_13693;
Cit.10161.1.S1_s_at	7.47504	7.36273	8.30433	8.28318	0.87487	6.84818	6.68548	8.37881	8.36179	1.60347	moderately similar to ( 286)AT1G44575| Symbols: PSBS, NPQ4 | NPQ4 (NONPHOTOCHEMICAL QUENCHING) | chr1:16874208-16874988 FORWARDmoderately similar to ( 310)PSBS_SPIOL affx|C37_13699;
Cit.102.1.S1_s_at	4.49784	4.39478	5.18748	5.81185	1.05336	4.17919	4.07169	5.00806	5.05576	0.906468	moderately similar to ( 470)AT2G39700| Symbols: ATEXP4, ATHEXP ALPHA 1.6, ATEXPA4 | ATEXPA4 (ARABIDOPSIS THALIANA EXPANSIN A4) | chr2:16551324-16552512 REVERSEmoderately similar to ( 452)EXPA7_ORYSA affx|C37_00103;
Cit.10220.1.S1_s_at	8.83783	9.03752	7.75434	7.42014	-1.35044	8.76881	8.96055	7.55561	7.58085	-1.29645	highly similar to ( 983)AT1G79750| Symbols: ATNADP-ME4 | ATNADP-ME4 (NADP-MALIC ENZYME 4); malate dehydrogenase (oxaloacetate-decarboxylating) (NADP+)/ malic enzyme/ oxidoreductase, acting on NADH or NADPH, NAD or NADP as acceptor | chr1:30012548-30016072 REVERSEhighly similar to ( 971)MAOX_VITVI affx|C37_13776;
Cit.10228.1.S1_s_at	4.24559	4.38493	5.18589	5.88914	1.22225	3.73839	4.02457	4.49784	4.46594	0.600412	affx|C37_13787;
Cit.10235.1.S1_at	4.76645	4.82524	7.16336	7.92623	2.74895	4.17734	4.17811	6.7141	6.84052	2.59958	moderately similar to ( 209)AT5G52390| Symbols: | photoassimilate-responsive protein, putative | chr5:21281507-21282399 REVERSE affx|C37_13796;
Cit.10258.1.S1_s_at	7.6669	8.05091	5.18881	5.11518	-2.70691	8.05632	8.13964	4.91765	4.75063	-3.26384	affx|C37_13820;
Cit.10267.1.S1_at	6.84832	7.00909	5.89656	5.67695	-1.14195	7.00112	6.8026	6.36146	6.16023	-0.641016	very weakly similar to ( 100)AT5G59300| Symbols: ATUBC7, UBC7 | UBC7 (UBIQUITIN-CONJUGATING ENZYME 31); ubiquitin-protein ligase | chr5:23937094-23938517 REVERSEvery weakly similar to (93.2)UBC7_WHEAT affx|C37_13831;
Cit.10272.1.S1_s_at	6.36267	6.49794	5.6645	6.09801	-0.54905	6.40982	5.51261	4.33646	4.88703	-1.34947	weakly similar to ( 144)AT1G49760| Symbols: PAB8 | PAB8 (POLY(A) BINDING PROTEIN 8); RNA binding / translation initiation factor | chr1:18420408-18423421 FORWARD affx|C37_13838;
Cit.10328.1.S1_s_at	4.59407	4.58124	3.43723	3.6268	-1.05564	4.47758	4.28689	3.51423	3.41777	-0.916235	weakly similar to ( 102)AT4G09600| Symbols: GASA3 | GASA3 (GAST1 PROTEIN HOMOLOG 3) | chr4:6073011-6073513 REVERSE affx|C37_13905;
Cit.10334.1.S1_s_at	9.32711	9.37047	7.22379	7.17191	-2.15094	9.18741	8.88133	6.99443	6.95553	-2.05939	moderately similar to ( 376)AT1G77760| Symbols: GNR1, NR1, NIA1 | NIA1 (NITRATE REDUCTASE 1) | chr1:29240899-29244261 REVERSEmoderately similar to ( 398)NIA_CUCMA affx|C37_13912;
Cit.10349.1.S1_at	11.3972	11.2728	11.9995	12.0173	0.673401	11.2802	10.9469	12.107	12.2267	1.05329	weakly similar to ( 137)AT5G54540| Symbols: | similar to unknown protein [Arabidopsis thaliana] (TAIR:AT4G25170.1); similar to unknown [Populus trichocarpa] (GB:ABK93511.1); contains InterPro domain Uncharacterised conserved protein UCP012943 (InterPro:IPR016606) | chr5:22173830-22175083 FORWARD affx|C37_13933;
Cit.10353.1.S1_at	8.08444	7.73913	6.40544	5.86078	-1.77868	6.75226	5.95114	5.71789	6.08889	-0.448307	highly similar to ( 685)AT2G40890| Symbols: CYP98A3 | CYP98A3 (CYTOCHROME P450, FAMILY 98, SUBFAMILY A, POLYPEPTIDE 3); monooxygenase/ p-coumarate 3-hydroxylase | chr2:17065369-17067610 REVERSEhighly similar to ( 686)C98A2_SOYBN affx|C37_13940;
Cit.10363.1.S1_s_at	9.09987	8.9048	4.0757	3.93156	-4.9987	7.92472	7.75189	4.03281	4.37773	-3.63304	moderately similar to ( 430)AT3G23730| Symbols: | xyloglucan:xyloglucosyl transferase, putative / xyloglucan endotransglycosylase, putative / endo-xyloglucan transferase, putative | chr3:8550229-8551255 FORWARDmoderately similar to ( 449)BRU1_SOYBN affx|C37_13953;
Cit.10366.1.S1_s_at	9.63447	9.66062	10.5188	10.5704	0.897023	9.45106	9.33968	10.5125	10.6071	1.16447	weakly similar to ( 199)AT1G56300| Symbols: | DNAJ heat shock N-terminal domain-containing protein | chr1:21082687-21083833 REVERSE affx|C37_13957;
Cit.10367.1.S1_s_at	9.06894	8.9016	10.0103	10.1688	1.10426	8.74832	8.84973	9.73852	9.92519	1.03283	moderately similar to ( 207)AT1G56300| Symbols: | DNAJ heat shock N-terminal domain-containing protein | chr1:21082687-21083833 REVERSE affx|C37_13958;
Cit.10381.1.S1_s_at	9.58976	9.65155	7.81202	7.77598	-1.82666	9.75739	9.41841	8.04891	8.19919	-1.46386	weakly similar to ( 191)AT2G17705| Symbols: | peptide-methionine-(S)-S-oxide reductase | chr2:7699588-7699971 FORWARD affx|C37_13973;
Cit.10391.1.S1_at	9.33606	9.26779	10.6751	10.7449	1.40808	9.44326	9.41149	10.3452	10.3887	0.939537	moderately similar to ( 223)AT1G48920| Symbols: ATNUC-L1, PARL1 | ATNUC-L1/PARL1 (PARALLEL 1); nucleic acid binding | chr1:18101854-18105090 FORWARDvery weakly similar to (82.8)ROC2_NICPL affx|C37_13988;
Cit.10391.1.S1_s_at	8.61378	8.49194	9.82384	9.74694	1.23253	8.34709	8.9992	9.37954	9.44887	0.741061	moderately similar to ( 223)AT1G48920| Symbols: ATNUC-L1, PARL1 | ATNUC-L1/PARL1 (PARALLEL 1); nucleic acid binding | chr1:18101854-18105090 FORWARDvery weakly similar to (82.8)ROC2_NICPL affx|C37_13988;
Cit.10425.1.S1_s_at	8.90724	9.01781	7.03905	7.20977	-1.83811	8.82567	8.98601	6.93336	6.98015	-1.94908	weakly similar to ( 162)AT5G05250| Symbols: | similar to unknown protein [Arabidopsis thaliana] (TAIR:AT3G56360.1); similar to unnamed protein product [Vitis vinifera] (GB:CAO41488.1) | chr5:1557117-1557836 REVERSE affx|C37_14036;
Cit.10463.1.S1_s_at	8.93605	9.04191	11.0597	11.0787	2.0802	9.82941	9.25338	11.4019	11.5221	1.9206	moderately similar to ( 256)AT5G01750| Symbols: | Identical to Uncharacterized protein At5g01750 [Arabidopsis Thaliana] (GB:Q9LZX1;GB:Q8LEK9); similar to unknown protein [Arabidopsis thaliana] (TAIR:AT3G11740.1); similar to unnamed protein product [Vitis vinifera] (GB:CAO48825.1); contains InterPro domain Protein of unknown function DUF567 (InterPro:IPR007612) | chr5:290031-291106 FORWARD affx|C3…
Cit.10515.1.S1_s_at	9.10914	9.06734	10.0003	10.1021	0.962938	9.11557	9.06532	10.1088	10.2224	1.07517	moderately similar to ( 387)AT4G39860| Symbols: | similar to unknown protein [Arabidopsis thaliana] (TAIR:AT2G22270.1); similar to unnamed protein product [Vitis vinifera] (GB:CAO39818.1) | chr4:18499903-18501466 FORWARD affx|C37_14155;
Cit.10539.1.S1_s_at	10.4404	10.4912	11.1761	11.1114	0.677953	10.3037	9.80789	11.11	11.1604	1.07937	weakly similar to ( 110)AT1G13360| Symbols: | similar to unknown protein [Arabidopsis thaliana] (TAIR:AT3G25870.1); similar to unknown [Populus trichocarpa] (GB:ABK92948.1) | chr1:4577226-4577810 REVERSE affx|C37_14188;
Cit.10558.1.S1_s_at	7.64161	7.46037	6.6347	6.54865	-0.959318	7.02137	8.63455	5.61897	6.06956	-1.98369	moderately similar to ( 485)AT3G55430| Symbols: | glycosyl hydrolase family 17 protein / beta-1,3-glucanase, putative | chr3:20560783-20562981 REVERSEmoderately similar to ( 495)E13B_WHEAT affx|C37_14211;
Cit.10569.1.S1_s_at	3.87357	3.76183	5.05623	5.3322	1.37652	3.91178	3.22254	5.37236	5.26753	1.75279	moderately similar to ( 210)AT4G12390| Symbols: PME1 | PME1; pectinesterase inhibitor | chr4:7336550-7337170 FORWARDweakly similar to ( 167)21KD_DAUCA affx|C37_14223;
Cit.10581.1.S1_s_at	9.53309	9.68226	10.5522	10.7299	1.03336	9.48564	9.73337	10.6492	10.6864	1.05828	moderately similar to ( 332)AT1G28140| Symbols: | similar to unnamed protein product [Vitis vinifera] (GB:CAO68697.1) | chr1:9833016-9834377 REVERSE affx|C37_14238;
Cit.10595.1.S1_at	9.05747	9.02949	9.82621	9.92232	0.83079	8.32901	8.66831	10.1062	10.1776	1.64321	moderately similar to ( 238)AT3G54420| Symbols: ATCHITIV, CHIV, ATEP3 | ATEP3 (Arabidopsis thaliana chitinase class IV); chitinase | chr3:20156913-20158012 FORWARDmoderately similar to ( 234)CHIP_BETVU affx|C37_14256;
Cit.10665.1.S1_at	6.16934	6.26948	7.76065	7.71865	1.52024	6.72612	6.92902	7.98258	8.0394	1.18342	weakly similar to ( 134)AT1G15100| Symbols: RHA2A | RHA2A (RING-H2 finger A2A); protein binding / zinc ion binding | chr1:5193698-5194165 REVERSE affx|C37_14336;
Cit.10666.1.S1_s_at	8.12865	7.84749	9.87254	10.029	1.96269	8.60254	8.08553	10.1673	10.3256	1.9024	weakly similar to ( 127)AT1G15100| Symbols: RHA2A | RHA2A (RING-H2 finger A2A); protein binding / zinc ion binding | chr1:5193698-5194165 REVERSE affx|C37_14337;
Cit.10672.1.S1_s_at	6.96336	6.90807	10.9337	10.4987	3.78051	7.62928	8.5807	11.4033	11.3659	3.27964	weakly similar to ( 128)AT3G26740| Symbols: CCL | CCL (CCR-LIKE) | chr3:9829105-9829698 FORWARDweakly similar to ( 102)LIRP1_ORYSA affx|C37_14344;
Cit.10673.1.S1_at	9.53348	9.52406	12.9915	12.7474	3.3407	10.1991	10.2606	13.1333	13.1066	2.89012	weakly similar to ( 125)AT3G26740| Symbols: CCL | CCL (CCR-LIKE) | chr3:9829105-9829698 FORWARDweakly similar to ( 104)LIRP1_ORYSA affx|C37_14345;
Cit.10686.1.S1_at	10.5124	10.3626	11.0565	11.0715	0.626466	9.73241	9.65749	10.7103	10.6827	1.00154	moderately similar to ( 291)AT1G60420| Symbols: | DC1 domain-containing protein | chr1:22265643-22267908 FORWARD affx|C37_14358;
Cit.10687.1.S1_s_at	8.47142	8.30821	9.11881	9.46854	0.903862	8.10233	7.76128	9.22516	9.15837	1.25996	moderately similar to ( 463)AT2G39700| Symbols: ATEXP4, ATHEXP ALPHA 1.6, ATEXPA4 | ATEXPA4 (ARABIDOPSIS THALIANA EXPANSIN A4) | chr2:16551324-16552512 REVERSEmoderately similar to ( 446)EXPA7_ORYSA affx|C37_14360;
Cit.10732.1.S1_at	10.8231	10.7994	8.74312	8.40917	-2.23513	9.82594	10.1686	9.0327	8.87553	-1.04316	affx|C37_14410;
Cit.10732.1.S1_s_at	11.7627	11.6299	9.46414	9.30639	-2.31105	10.7915	10.9518	10.0788	10.0638	-0.800353	affx|C37_14410;
Cit.10749.1.S1_s_at	6.24804	6.24557	5.28532	5.13376	-1.03727	6.10078	5.66818	5.39632	5.5382	-0.417217	moderately similar to ( 348)AT3G16520| Symbols: | UDP-glucoronosyl/UDP-glucosyl transferase family protein | chr3:5618853-5620839 REVERSEweakly similar to ( 144)ZOX_PHAVU affx|C37_14435;
Cit.10809.1.S1_at	10.1755	10.1808	9.35683	9.2275	-0.885955	10.4471	10.7498	9.1004	9.14441	-1.47604	highly similar to ( 564)AT4G01070| Symbols: GT72B1 | GT72B1; UDP-glucosyltransferase/ UDP-glycosyltransferase/ transferase, transferring glycosyl groups | chr4:461858-463300 REVERSEweakly similar to ( 155)ZOX_PHAVU affx|C37_14509;
Cit.1083.1.S1_s_at	7.22666	7.10862	5.60639	5.6975	-1.51569	6.99321	6.80874	5.58019	5.72416	-1.2488	highly similar to ( 578)AT5G06390| Symbols: FLA17 | FLA17 (FASCICLIN-LIKE ARABINOGALACTAN PROTEIN 17 PRECURSOR) | chr5:1952940-1955048 FORWARD affx|C37_01376;
Cit.10894.1.S1_s_at	3.78998	4.28133	4.90897	5.71789	1.27778	4.10257	4.45021	4.48686	4.87084	0.402463	affx|C37_14615;
Cit.10894.1.S1_x_at	3.03267	2.97897	4.50942	5.06598	1.78188	3.01068	3.23842	3.15848	4.08664	0.498012	affx|C37_14615;
Cit.10907.1.S1_at	8.75231	8.72256	7.93491	7.12982	-1.20507	8.44758	9.48678	6.45458	6.56381	-2.45799	moderately similar to ( 422)AT2G22500| Symbols: | mitochondrial substrate carrier family protein | chr2:9570611-9571552 REVERSE affx|C37_14630;
Cit.10908.1.S1_s_at	10.6797	10.6717	9.11701	8.41136	-1.91152	10.9236	10.5661	7.89288	8.15363	-2.72155	moderately similar to ( 388)AT2G22500| Symbols: | mitochondrial substrate carrier family protein | chr2:9570611-9571552 REVERSE affx|C37_14631;
Cit.10912.1.S1_s_at	3.32987	3.20247	4.12939	4.97933	1.28819	3.81456	3.24543	3.86449	4.04998	0.427236	moderately similar to ( 379)AT4G26740| Symbols: ATS1 | ATS1 (ARABIDOPSIS THALIANA SEED GENE 1); calcium ion binding | chr4:13473797-13475284 REVERSE affx|C37_14635;
Cit.10914.1.S1_s_at	9.93215	9.98592	11.6456	11.8317	1.77958	10.7836	10.9083	11.8518	11.8997	1.02982	weakly similar to ( 119)AT5G02020| Symbols: | similar to unknown protein [Arabidopsis thaliana] (TAIR:AT5G59080.1); similar to hypothetical protein [Vitis vinifera] (GB:CAN84007.1); similar to unnamed protein product [Vitis vinifera] (GB:CAO15731.1) | chr5:386996-387918 REVERSE affx|C37_14637;
Cit.10916.1.S1_at	6.98351	6.88769	8.85488	8.73658	1.86013	7.54265	7.95144	8.86074	8.82453	1.09559	weakly similar to ( 123)AT5G02020| Symbols: | similar to unknown protein [Arabidopsis thaliana] (TAIR:AT5G59080.1); similar to hypothetical protein [Vitis vinifera] (GB:CAN84007.1); similar to unnamed protein product [Vitis vinifera] (GB:CAO15731.1) | chr5:386996-387918 REVERSE affx|C37_14639;
Cit.10948.1.S1_at	6.22974	6.2671	7.32643	7.35416	1.09188	6.31592	6.96374	7.06598	6.74422	0.265267	moderately similar to ( 216)AT5G02610| Symbols: | 60S ribosomal protein L35 (RPL35D) | chr5:587609-588545 FORWARDweakly similar to ( 120)RL35_WHEAT affx|C37_14678;
Cit.11018.1.S1_s_at	8.24116	8.14678	9.271	9.37949	1.13127	8.47871	8.26756	9.11898	9.21152	0.792114	moderately similar to ( 307)AT5G13120| Symbols: | peptidyl-prolyl cis-trans isomerase cyclophilin-type family protein | chr5:4162717-4164723 REVERSEmoderately similar to ( 225)CYPB_VICFA affx|C37_14763;
Cit.11019.1.S1_s_at	5.53111	5.76011	7.43798	7.51589	1.83132	5.08428	5.63803	7.29922	7.05933	1.81812	moderately similar to ( 405)AT5G60580| Symbols: | zinc finger (C3HC4-type RING finger) family protein | chr5:24371524-24373932 FORWARD affx|C37_14764;
Cit.11026.1.S1_at	9.25874	9.46975	8.29326	7.63637	-1.39943	9.11524	9.78004	6.90149	7.28819	-2.35279	weakly similar to ( 140)AT5G13220| Symbols: JAZ10, TIFY9, JAS1, AT5G13220 | JAS1/JAZ10/TIFY9 (JASMONATE-ZIM-DOMAIN PROTEIN 10) | chr5:4219004-4219999 FORWARD affx|C37_14772;
Cit.11068.1.S1_at	8.88034	8.81191	7.74567	7.66542	-1.14058	9.46661	9.23641	7.28299	7.27994	-2.07004	weakly similar to ( 135)AT3G14230| Symbols: RAP2.2 | RAP2.2; DNA binding / transcription factor | chr3:4737623-4739007 REVERSEweakly similar to ( 129)ERF1_ORYSA affx|C37_14827;
Cit.11079.1.S1_at	8.10104	8.32031	9.89525	9.75702	1.61546	8.93654	8.92824	9.86217	9.75142	0.874407	nearly identical (1102)AT4G26140| Symbols: BGAL12 | BGAL12 (beta-galactosidase 12); beta-galactosidase | chr4:13243683-13247832 REVERSEnearly identical (1192)BGAL_MALDO affx|C37_14841;
Cit.11083.1.S1_s_at	8.9179	8.91842	5.57235	6.326	-2.96898	10.9531	10.5309	9.17643	9.33954	-1.48404	moderately similar to ( 489)AT3G02040| Symbols: SRG3 | SRG3 (SENESCENCE-RELATED GENE 3); glycerophosphodiester phosphodiesterase | chr3:348512-349916 REVERSE affx|C37_14847;
Cit.11158.1.S1_at	9.94265	9.93321	9.38383	9.45659	-0.517723	11.1098	11.2351	9.08399	8.99846	-2.13123	moderately similar to ( 475)AT3G26310| Symbols: CYP71B35 | CYP71B35 (cytochrome P450, family 71, subfamily B, polypeptide 35); oxygen binding | chr3:9642326-9644016 REVERSEmoderately similar to ( 377)C71E1_SORBI affx|C37_14938;
Cit.11159.1.S1_s_at	5.38421	5.6442	6.72922	5.50872	0.604762	5.86055	5.74169	4.42196	4.66067	-1.25981	moderately similar to ( 461)AT3G26310| Symbols: CYP71B35 | CYP71B35 (cytochrome P450, family 71, subfamily B, polypeptide 35); oxygen binding | chr3:9642326-9644016 REVERSEmoderately similar to ( 373)C71E1_SORBI affx|C37_14940;
Cit.11172.1.S1_s_at	5.53199	5.55198	4.15785	4.22519	-1.35047	5.03914	5.24415	4.1927	3.82078	-1.13491	moderately similar to ( 375)AT5G66920| Symbols: SKS17 | SKS17 (SKU5 Similar 17); copper ion binding / oxidoreductase | chr5:26740189-26742596 FORWARDmoderately similar to ( 245)NTP3_TOBAC affx|C37_14958;
Cit.11178.1.S1_s_at	11.2516	11.1452	10.3737	10.3814	-0.82084	11.2886	11.0823	10.1175	10.0947	-1.07933	moderately similar to ( 420)AT5G35735| Symbols: | auxin-responsive family protein | chr5:13918143-13920164 REVERSE affx|C37_14964;
Cit.11181.1.S1_s_at	10.6133	10.6179	9.04994	8.90233	-1.63946	10.7482	10.1254	8.69227	8.56286	-1.80925	weakly similar to ( 112)AT1G19180| Symbols: JAZ1, TIFY10A | JAZ1/TIFY10A (JASMONATE-ZIM-DOMAIN PROTEIN 1) | chr1:6622699-6623262 FORWARD affx|C37_14967;
Cit.11208.1.S1_at	10.2432	10.2262	9.41877	9.26597	-0.892327	10.1343	10.4525	8.79308	8.73201	-1.53088	highly similar to ( 740)AT5G64300| Symbols: ATGCH | ATGCH (ARABIDOPSIS THALIANA GTP CYCLOHYDROLASE II); 3,4-dihydroxy-2-butanone-4-phosphate synthase/ GTP cyclohydrolase II | chr5:25735685-25738016 FORWARD affx|C37_15002;
Cit.11209.1.S1_s_at	7.23328	7.04663	5.13891	4.92539	-2.1078	6.89749	6.88964	4.14456	4.05311	-2.79473	moderately similar to ( 500)AT2G40000| Symbols: HSPRO2, ATHSPRO2 | similar to unknown protein [Arabidopsis thaliana] (TAIR:AT3G55840.1); similar to unnamed protein product [Vitis vinifera] (GB:CAO41329.1); contains InterPro domain Hs1pro-1, C-terminal (InterPro:IPR009743); contains InterPro domain Hs1pro-1, N-terminal (InterPro:IPR009869) | chr2:16707727-16709034 REVERSE affx|C37_15005;
Cit.1122.1.S1_at	6.13935	6.10355	6.68301	6.8289	0.634506	5.73636	5.48444	6.70463	6.87665	1.18024	weakly similar to ( 130)AT5G26667| Symbols: | uridylate kinase / uridine monophosphate kinase / UMP kinase (PYR6) | chr5:9276662-9278094 FORWARDvery weakly similar to (89.4)CAHX_FLAPR affx|C37_01422;
Cit.11221.1.S1_at	6.02804	5.89649	5.97293	5.6424	-0.154604	5.75822	6.15082	4.95021	4.88199	-1.03842	moderately similar to ( 325)AT1G78570| Symbols: RHM1, ROL1 | RHM1/ROL1 (RHAMNOSE BIOSYNTHESIS1); UDP-L-rhamnose synthase/ UDP-glucose 4,6-dehydratase/ catalytic | chr1:29555003-29557100 FORWARD affx|C37_15021;
Cit.11243.1.S1_at	7.04847	6.84536	8.06753	8.02106	1.09738	6.46705	6.93327	7.42606	7.32403	0.674881	moderately similar to ( 318)AT3G26330| Symbols: CYP71B37 | CYP71B37 (cytochrome P450, family 71, subfamily B, polypeptide 37); oxygen binding | chr3:9648110-9649773 REVERSEmoderately similar to ( 317)F3PH_PETHY affx|C37_15047;
Cit.11257.1.S1_s_at	10.5381	10.3265	11.0693	11.1058	0.655244	10.5084	10.2637	11.3318	11.4608	1.01027	moderately similar to ( 464)AT4G37470| Symbols: | hydrolase, alpha/beta fold family protein | chr4:17617039-17618357 REVERSE affx|C37_15067;
Cit.11296.1.S1_at	5.78124	4.79165	5.11632	5.3028	-0.0768856	5.39407	6.32097	4.57139	5.10604	-1.01881	moderately similar to ( 320)AT5G37540| Symbols: | aspartyl protease family protein | chr5:14930092-14931420 FORWARD affx|C37_15113;
Cit.11337.1.S1_s_at	8.38032	8.44641	10.074	10.1461	1.69668	9.20722	8.74152	10.5632	10.6067	1.6106	affx|C37_15163;
Cit.11371.1.S1_s_at	9.08334	8.91805	6.51081	7.09175	-2.19941	8.96459	8.52544	6.46537	7.12451	-1.95008	moderately similar to ( 446)AT3G45640| Symbols: MPK3, ATMPK3 | ATMPK3 (MITOGEN-ACTIVATED PROTEIN KINASE 3); MAP kinase/ kinase/ protein kinase | chr3:16767903-16769461 FORWARDmoderately similar to ( 409)MMK1_MEDSA affx|C37_15209;
Cit.11372.1.S1_s_at	10.1186	10.2773	8.55167	8.46765	-1.6883	10.2614	10.6198	8.38771	8.53009	-1.98166	highly similar to ( 657)AT3G45640| Symbols: MPK3, ATMPK3 | ATMPK3 (MITOGEN-ACTIVATED PROTEIN KINASE 3); MAP kinase/ kinase/ protein kinase | chr3:16767903-16769461 FORWARDhighly similar to ( 611)MPK1_ORYSA affx|C37_15210;
Cit.11401.1.S1_at	5.27474	4.62827	6.36193	5.88835	1.17364	5.01043	5.34197	6.30609	6.08859	1.02114	moderately similar to ( 285)AT5G27390| Symbols: | similar to unnamed protein product [Vitis vinifera] (GB:CAO17664.1); contains InterPro domain Mog1/PsbP/DUF1795, alpha/beta/alpha sandwich (InterPro:IPR016124) | chr5:9674637-9676121 REVERSE affx|C37_15246;
Cit.11423.1.S1_at	6.07512	6.15967	5.3414	5.52611	-0.683638	5.97373	6.88117	5.16032	5.28833	-1.20313	moderately similar to ( 381)AT4G20070| Symbols: ATAAH | ATAAH (ARABIDOPSIS THALIANA ALLANTOATE AMIDOHYDROLASE); allantoate deiminase/ metallopeptidase | chr4:10861558-10864539 FORWARD affx|C37_15274;
Cit.11442.1.S1_s_at	9.05301	8.96651	7.53012	7.4026	-1.5434	8.57721	8.44824	7.6822	7.57685	-0.883199	moderately similar to ( 442)AT1G78230| Symbols: | protein binding | chr1:29435119-29437409 FORWARD affx|C37_15296;
Cit.11449.1.S1_s_at	7.50269	7.23448	7.99307	8.15274	0.704322	6.9914	6.97859	7.98621	8.11992	1.06807	very weakly similar to (92.0)AT4G05150| Symbols: | octicosapeptide/Phox/Bem1p (PB1) domain-containing protein | chr4:2660337-2662673 FORWARD affx|C37_15304;
Cit.11492.1.S1_s_at	8.55666	8.80329	7.58341	7.38719	-1.19468	8.35032	7.81434	8.13466	8.14635	0.0581808	very weakly similar to (94.7)AT3G47070| Symbols: | similar to unknown [Populus trichocarpa] (GB:ABK95428.1) | chr3:17348190-17348492 REVERSE affx|C37_15359;
Cit.11510.1.S1_s_at	10.6269	10.7872	10.1167	10.2712	-0.513061	10.718	11.3379	9.8446	9.91614	-1.14761	weakly similar to ( 161)AT4G37300| Symbols: MEE59 | MEE59 (maternal effect embryo arrest 59) | chr4:17554799-17555492 FORWARD affx|C37_15379;
Cit.11548.1.S1_at	7.87012	7.81601	6.48374	6.60408	-1.29916	6.82837	6.43991	6.74214	6.55325	0.0135539	moderately similar to ( 292)AT1G20030| Symbols: | pathogenesis-related thaumatin family protein | chr1:6945841-6947008 FORWARDmoderately similar to ( 357)TP1A_MALDO affx|C37_15426;
Cit.11564.1.S1_at	6.83816	6.96277	8.58644	8.25468	1.5201	7.06839	7.70415	8.40271	8.32708	0.978624	moderately similar to ( 260)AT1G17745| Symbols: PGDH | PGDH (3-PHOSPHOGLYCERATE DEHYDROGENASE); phosphoglycerate dehydrogenase | chr1:6101150-6104972 FORWARD affx|C37_15444;
Cit.11606.1.S1_s_at	8.37703	8.24479	5.59416	6.18596	-2.42085	9.928	9.39255	8.20547	8.28339	-1.41584	moderately similar to ( 279)AT3G47420| Symbols: | glycerol-3-phosphate transporter, putative / glycerol 3-phosphate permease, putative | chr3:17483526-17485194 REVERSE affx|C37_15496;
Cit.11662.1.S1_at	6.13245	6.18715	6.30359	5.57741	-0.219302	5.40132	6.65263	4.67622	4.77779	-1.29997	moderately similar to ( 365)AT2G01290| Symbols: | ribose-5-phosphate isomerase | chr2:149191-149988 REVERSE affx|C37_15560;
Cit.11666.1.S1_s_at	9.08688	9.16274	7.75805	7.47034	-1.51062	9.20188	9.24701	7.68995	7.61466	-1.57214	weakly similar to ( 183)AT5G59550| Symbols: | zinc finger (C3HC4-type RING finger) family protein | chr5:24015648-24016871 REVERSE affx|C37_15566;
Cit.11680.1.S1_s_at	5.36489	5.70819	5.80878	5.79126	0.263477	4.76532	5.37096	6.09253	6.22023	1.08824	affx|C37_15582;
Cit.11691.1.S1_at	8.73551	8.92717	7.28201	7.39368	-1.49349	8.473	8.42713	6.04965	6.36182	-2.24433	weakly similar to ( 146)AT3G50770| Symbols: | calmodulin-related protein, putative | chr3:18884968-18885585 FORWARD affx|C37_15595;
Cit.11692.1.S1_s_at	8.50403	8.58626	7.54181	7.18843	-1.18003	7.85066	7.34165	8.36464	8.34896	0.760643	highly similar to ( 651)AT1G32060| Symbols: PRK | PRK (PHOSPHORIBULOKINASE); ATP binding / phosphoribulokinase/ protein binding | chr1:11532648-11534386 FORWARDhighly similar to ( 672)KPPR_MESCR affx|C37_15596;
Cit.11696.1.S1_at	4.33656	4.37516	5.67684	5.80116	1.38314	5.2919	4.78773	5.04611	5.34846	0.157473	highly similar to ( 525)AT1G71830| Symbols: ATSERK1, SERK1 | SERK1 (SOMATIC EMBRYOGENESIS RECEPTOR-LIKE KINASE 1); kinase | chr1:27022237-27025504 FORWARDweakly similar to ( 170)PSKR_DAUCA affx|C37_15600;
Cit.11704.1.S1_s_at	9.64184	9.582	8.11524	8.27568	-1.41646	9.60935	9.50494	7.81325	7.98756	-1.65674	weakly similar to ( 102)AT5G44210| Symbols: ERF9, ATERF9, ATERF-9 | ATERF-9/ATERF9/ERF9 (ERF domain protein 9); DNA binding / transcription factor/ transcription repressor | chr5:17823969-17824571 FORWARDweakly similar to ( 106)ERF4_NICSY affx|C37_15612;
Cit.11758.1.S1_s_at	9.11767	9.1442	7.68574	7.61428	-1.48092	9.05345	9.01875	7.41068	7.41194	-1.62479	moderately similar to ( 288)AT3G46620| Symbols: | zinc finger (C3HC4-type RING finger) family protein | chr3:17189822-17191009 REVERSE affx|C37_15674;
Cit.11771.1.S1_at	7.31167	7.41913	8.76104	8.64982	1.34003	7.50457	8.48568	8.61628	8.63436	0.630192	weakly similar to ( 138)AT2G37220| Symbols: | 29 kDa ribonucleoprotein, chloroplast, putative / RNA-binding protein cp29, putative | chr2:15642059-15643410 REVERSEweakly similar to ( 145)ROC1_NICSY affx|C37_15689;
Cit.11772.1.S1_s_at	10.9496	10.8902	12.1731	12.0882	1.21069	11.2357	11.1333	12.1369	12.1821	0.975049	moderately similar to ( 285)AT2G37220| Symbols: | 29 kDa ribonucleoprotein, chloroplast, putative / RNA-binding protein cp29, putative | chr2:15642059-15643410 REVERSEmoderately similar to ( 286)ROC1_NICSY affx|C37_15690;
Cit.11806.1.S1_at	7.72387	7.55364	7.9345	7.0794	-0.13181	8.00182	7.53763	6.34948	6.40687	-1.39155	very weakly similar to (98.2)AT2G32300| Symbols: UCC1 | UCC1 (UCLACYANIN 1); copper ion binding | chr2:13729587-13730541 FORWARDvery weakly similar to (96.7)BCP_PEA affx|C37_15731;
Cit.1182.1.S1_s_at	11.4607	11.3829	10.9013	10.5974	-0.672412	11.5322	11.3805	9.85734	10.0235	-1.5159	moderately similar to ( 274)AT4G30440| Symbols: GAE1 | GAE1 (UDP-D-GLUCURONATE 4-EPIMERASE 1); UDP-glucuronate 4-epimerase/ catalytic | chr4:14881982-14883271 REVERSE affx|C37_01492;
Cit.11838.1.S1_at	8.02345	8.05523	6.7853	7.18703	-1.05317	5.56785	5.90822	6.40187	6.46425	0.695025	very weakly similar to (85.9)AT2G18370| Symbols: | protease inhibitor/seed storage/lipid transfer protein (LTP) family protein | chr2:7987769-7988557 FORWARD affx|C37_15775;
Cit.11840.1.S1_s_at	7.75679	7.53155	6.25093	6.73118	-1.15312	7.88449	6.93189	6.3417	6.61158	-0.931546	moderately similar to ( 338)AT4G33920| Symbols: | protein phosphatase 2C family protein / PP2C family protein | chr4:16260881-16262708 FORWARD affx|C37_15779;
Cit.11841.1.S1_at	7.82926	7.89379	6.67933	6.44768	-1.29802	8.0601	7.63876	6.85507	6.61876	-1.11251	highly similar to ( 538)AT4G33920| Symbols: | protein phosphatase 2C family protein / PP2C family protein | chr4:16260881-16262708 FORWARD affx|C37_15780;
Cit.11847.1.S1_s_at	8.95873	9.10687	7.94127	7.86341	-1.13046	8.55205	9.5763	7.70994	7.74318	-1.33762	moderately similar to ( 352)AT5G48150| Symbols: PAT1 | PAT1 (PHYTOCHROME A SIGNAL TRANSDUCTION 1); transcription factor | chr5:19539723-19541279 REVERSEmoderately similar to ( 326)CIGR2_ORYSA affx|C37_15789;
Cit.11847.1.S1_x_at	9.13553	9.40239	8.2393	8.00341	-1.1476	9.13553	9.986	8.19517	8.07861	-1.42387	moderately similar to ( 352)AT5G48150| Symbols: PAT1 | PAT1 (PHYTOCHROME A SIGNAL TRANSDUCTION 1); transcription factor | chr5:19539723-19541279 REVERSEmoderately similar to ( 326)CIGR2_ORYSA affx|C37_15789;
Cit.11883.1.S1_s_at	9.39296	9.55001	8.18855	8.35204	-1.20119	9.16792	9.52412	8.21925	8.22075	-1.12602	weakly similar to ( 143)AT2G17850| Symbols: | similar to unknown protein [Arabidopsis thaliana] (TAIR:AT5G66170.2); similar to unnamed protein product [Vitis vinifera] (GB:CAO48196.1); contains InterPro domain Rhodanese-like (InterPro:IPR001763) | chr2:7767087-7767869 REVERSEweakly similar to ( 108)DIN1_RAPSA affx|C37_15846;
Cit.11889.1.S1_s_at	9.22778	9.2445	9.62779	9.80371	0.479612	8.83745	8.46548	9.73161	9.80814	1.11841	moderately similar to ( 486)AT2G32440| Symbols: CYP88A4, KAO2 | KAO2 (ENT-KAURENOIC ACID HYDROXYLASE 2); oxygen binding | chr2:13782745-13784860 FORWARDmoderately similar to ( 445)C88A1_MAIZE affx|C37_15853;
Cit.11918.1.S1_at	6.83318	6.7649	5.78857	5.49242	-1.15854	7.03594	7.25868	5.4127	5.82018	-1.53087	moderately similar to ( 265)AT4G38540| Symbols: | monooxygenase, putative (MO2) | chr4:18023181-18024821 FORWARD affx|C37_15889;
Cit.11918.1.S1_x_at	7.27531	7.03418	6.2146	5.67084	-1.21202	7.4897	7.4975	6.06357	5.77978	-1.57192	moderately similar to ( 265)AT4G38540| Symbols: | monooxygenase, putative (MO2) | chr4:18023181-18024821 FORWARD affx|C37_15889;
Cit.11929.1.S1_at	4.16651	4.16924	5.27623	5.40539	1.17294	4.03154	4.96378	5.44479	5.44625	0.947859	moderately similar to ( 467)AT3G52610| Symbols: | similar to hypothetical protein [Vitis vinifera] (GB:CAN71367.1); contains domain CoA-dependent acyltransferases (SSF52777) | chr3:19521491-19523525 FORWARD affx|C37_15903;
Cit.11947.1.S1_at	4.30497	4.1662	5.37156	5.12235	1.01137	4.06105	4.99338	4.82899	4.6484	0.211486	moderately similar to ( 297)AT1G73990| Symbols: SPPA | SPPA (signal peptide peptidase); protease IV/ serine-type endopeptidase | chr1:27828126-27832468 FORWARD affx|C37_15925;
Cit.11964.1.S1_at	6.72498	6.15967	4.87093	4.93544	-1.53914	6.93006	6.17661	4.5563	5.04683	-1.75177	highly similar to ( 614)AT2G27690| Symbols: CYP94C1 | CYP94C1 (cytochrome P450, family 94, subfamily C, polypeptide 1); oxygen binding | chr2:11816450-11817937 FORWARDvery weakly similar to ( 100)C97B2_SOYBN affx|C37_15950;
Cit.11964.1.S1_s_at	7.62298	7.54234	5.90512	5.8651	-1.69755	7.78545	7.33714	5.33873	5.25688	-2.26349	highly similar to ( 614)AT2G27690| Symbols: CYP94C1 | CYP94C1 (cytochrome P450, family 94, subfamily C, polypeptide 1); oxygen binding | chr2:11816450-11817937 FORWARDvery weakly similar to ( 100)C97B2_SOYBN affx|C37_15950;
Cit.11965.1.S1_at	5.10109	4.86718	3.10971	3.36442	-1.74707	5.01341	4.68941	3.05976	3.00967	-1.81669	highly similar to ( 622)AT2G27690| Symbols: CYP94C1 | CYP94C1 (cytochrome P450, family 94, subfamily C, polypeptide 1); oxygen binding | chr2:11816450-11817937 FORWARDvery weakly similar to (97.4)C97B2_SOYBN affx|C37_15951;
Cit.1200.1.S1_at	6.86954	6.80038	6.88086	7.14833	0.179633	4.94415	5.66137	6.46135	6.40347	1.12965	moderately similar to ( 288)AT4G11650| Symbols: ATOSM34 | ATOSM34 (OSMOTIN 34) | chr4:7025121-7026107 REVERSEmoderately similar to ( 307)P21_SOYBN affx|C37_01514;
Cit.1200.1.S1_s_at	7.58816	7.5258	7.3968	7.96904	0.125937	5.97935	5.25786	7.07085	7.05697	1.44531	moderately similar to ( 288)AT4G11650| Symbols: ATOSM34 | ATOSM34 (OSMOTIN 34) | chr4:7025121-7026107 REVERSEmoderately similar to ( 307)P21_SOYBN affx|C37_01514;
Cit.12005.1.S1_at	9.25648	9.12607	8.4028	7.8804	-1.04967	10.0416	9.4941	7.60061	7.63023	-2.15244	moderately similar to ( 267)AT2G36380| Symbols: PDR6, ATPDR6 | ATPDR6/PDR6 (PLEIOTROPIC DRUG RESISTANCE 6); ATPase, coupled to transmembrane movement of substances | chr2:15264662-15270706 FORWARDmoderately similar to ( 239)PDR2_NICPL affx|C37_15996;
Cit.12005.1.S1_s_at	7.08281	6.87418	6.42739	5.92921	-0.800193	7.05989	7.98245	5.78957	5.31146	-1.97066	moderately similar to ( 267)AT2G36380| Symbols: PDR6, ATPDR6 | ATPDR6/PDR6 (PLEIOTROPIC DRUG RESISTANCE 6); ATPase, coupled to transmembrane movement of substances | chr2:15264662-15270706 FORWARDmoderately similar to ( 239)PDR2_NICPL affx|C37_15996;
Cit.12014.1.S1_at	5.45693	5.48321	5.21479	5.42162	-0.151866	5.06056	5.0858	6.23988	6.13253	1.11303	highly similar to ( 628)AT1G73390| Symbols: | similar to unknown protein [Arabidopsis thaliana] (TAIR:AT1G17940.1); similar to unnamed protein product [Vitis vinifera] (GB:CAO62047.1); contains domain PCD6 INTERACTING PROTEIN-RELATED (PTHR23030) | chr1:27595147-27597809 REVERSE affx|C37_16006;
Cit.12040.1.S1_s_at	8.11026	8.18225	9.27933	9.7414	1.36411	6.15388	6.09216	8.86389	9.00447	2.81116	weakly similar to ( 189)AT4G08570| Symbols: | heavy-metal-associated domain-containing protein / copper chaperone (CCH)-related | chr4:5455120-5455972 REVERSE affx|C37_16045;
Cit.12063.1.S1_s_at	5.40599	5.52572	6.31725	6.16789	0.776717	4.96346	4.8644	6.05244	6.23745	1.23101	moderately similar to ( 254)AT3G14240| Symbols: | subtilase family protein | chr3:4741644-4743971 REVERSE affx|C37_16072;
Cit.12067.1.S1_at	5.42116	5.44834	4.31966	4.32575	-1.11205	5.48266	4.84566	4.82225	5.11365	-0.196206	weakly similar to ( 143)AT3G16510| Symbols: | C2 domain-containing protein | chr3:5617118-5618200 REVERSE affx|C37_16077;
Cit.12119.1.S1_s_at	7.6669	7.68088	8.35041	8.5058	0.754218	7.45975	7.04339	8.33104	8.37302	1.10046	moderately similar to ( 479)AT2G32440| Symbols: CYP88A4, KAO2 | KAO2 (ENT-KAURENOIC ACID HYDROXYLASE 2); oxygen binding | chr2:13782745-13784860 FORWARDmoderately similar to ( 429)C88A1_MAIZE affx|C37_16141;
Cit.12140.1.S1_at	7.12423	6.89213	7.82148	7.55698	0.681051	6.54001	6.44251	7.7594	7.72453	1.25071	moderately similar to ( 354)AT3G08860| Symbols: | alanine--glyoxylate aminotransferase, putative / beta-alanine-pyruvate aminotransferase, putative / AGT, putative | chr3:2696760-2699093 REVERSE affx|C37_16167;
Cit.12141.1.S1_s_at	6.41962	6.40041	7.42553	7.35396	0.979726	5.65946	5.47893	7.18742	7.37634	1.71268	highly similar to ( 764)AT3G08860| Symbols: | alanine--glyoxylate aminotransferase, putative / beta-alanine-pyruvate aminotransferase, putative / AGT, putative | chr3:2696760-2699093 REVERSEvery weakly similar to (94.4)GSA_ORYSA affx|C37_16168;
Cit.12149.1.S1_s_at	7.2891	7.22499	7.85559	6.96358	0.152539	8.56919	8.2399	6.60013	6.65167	-1.77865	moderately similar to ( 267)AT1G22170| Symbols: | phosphoglycerate/bisphosphoglycerate mutase family protein | chr1:7826592-7828044 FORWARD affx|C37_16177;
Cit.12150.1.S1_at	3.83237	3.83628	3.81156	2.90727	-0.474913	4.11591	4.52603	3.14414	3.15831	-1.16974	very weakly similar to (80.5)AT1G22170| Symbols: | phosphoglycerate/bisphosphoglycerate mutase family protein | chr1:7826592-7828044 FORWARD affx|C37_16178;
Cit.12163.1.S1_s_at	10.0497	10.049	8.87845	9.06336	-1.07843	10.2076	10.0195	9.1	9.03008	-1.04849	moderately similar to ( 282)AT4G17900| Symbols: | zinc-binding family protein | chr4:9946826-9947710 FORWARD affx|C37_16197;
Cit.12166.1.S1_at	7.04098	7.23159	6.75638	6.73118	-0.39251	7.74826	8.08821	6.74534	6.43259	-1.32927	weakly similar to ( 197)AT5G54160| Symbols: OMT1, ATOMT1 | ATOMT1 (O-METHYLTRANSFERASE 1) | chr5:21999301-22001393 FORWARDweakly similar to ( 195)COMT1_CATRO affx|C37_16200;
Cit.12180.1.S1_at	5.59006	5.58825	6.31971	6.78861	0.965004	3.64807	4.25021	5.23082	5.29912	1.31582	very weakly similar to ( 100)AT2G46225| Symbols: ABIL1 | ABIL1 (ABI-1-LIKE 1) | chr2:18989186-18991147 FORWARD affx|C37_16218;
Cit.12189.1.S1_s_at	9.61774	9.63469	10.4469	10.3436	0.769046	9.74963	9.70263	10.8116	10.7939	1.07664	affx|C37_16229;
Cit.12192.1.S1_at	6.42303	6.50909	7.42156	7.77183	1.13063	6.55539	7.04221	7.25999	7.33817	0.500283	moderately similar to ( 232)AT1G06190| Symbols: | ATP binding / ATPase, coupled to transmembrane movement of ions, phosphorylative mechanism | chr1:1892588-1894077 REVERSEweakly similar to ( 153)BP73_ORYSA affx|C37_16232;
Cit.12228.1.S1_s_at	8.08113	8.04099	8.71559	8.47212	0.532793	8.37933	7.74277	9.19403	9.21941	1.14567	highly similar to ( 526)AT4G04640| Symbols: ATPC1 | ATPC1 (ATP synthase gamma chain 1) | chr4:2350759-2351880 REVERSEhighly similar to ( 546)ATPG_TOBAC affx|C37_16282;
Cit.12234.1.S1_at	10.9119	10.6573	9.6367	9.26896	-1.33177	10.4588	10.518	10.0792	9.7493	-0.574132	moderately similar to ( 349)AT2G32540| Symbols: CSLB04, ATCSLB4, ATCSLB04 | ATCSLB04 (Cellulose synthase-like B4); transferase/ transferase, transferring glycosyl groups | chr2:13821763-13825366 FORWARD affx|C37_16292;
Cit.12264.1.S1_s_at	8.49561	8.57668	9.77936	9.62526	1.16617	8.91098	8.78199	9.74436	9.76763	0.909507	highly similar to ( 800)AT4G38890| Symbols: | dihydrouridine synthase family protein | chr4:18135903-18139094 REVERSE affx|C37_16334;
Cit.12283.1.S1_s_at	6.54958	6.62949	5.9032	6.06217	-0.606847	5.8697	6.0305	4.28835	3.96505	-1.8234	weakly similar to ( 156)AT3G14880| Symbols: | similar to DOG1 (DELAY OF GERMINATION 1) [Arabidopsis thaliana] (TAIR:AT5G45830.1); similar to tumor-related protein-like, putative [Medicago truncatula] (GB:ABD32966.1) | chr3:5006572-5007696 FORWARD affx|C37_16357;
Cit.12302.1.S1_at	6.3717	6.52112	4.91371	4.79111	-1.594	6.01485	5.60801	4.24921	4.18153	-1.59606	weakly similar to ( 113)AT1G42990| Symbols: ATBZIP60 | ATBZIP60 (BASIC REGION/LEUCINE ZIPPER MOTIF 60); DNA binding / transcription factor | chr1:16138502-16139899 REVERSE affx|C37_16381;
Cit.12329.1.S1_at	8.60467	8.39343	8.8784	9.02266	0.451476	7.46635	7.96695	8.69349	8.78502	1.0226	weakly similar to ( 196)AT5G53140| Symbols: | protein phosphatase 2C, putative / PP2C, putative | chr5:21566454-21569358 FORWARD affx|C37_16414;
Cit.12361.1.S1_at	3.54293	3.12099	3.831	3.65552	0.411297	3.23232	3.31034	4.48894	4.56361	1.25494	highly similar to ( 565)AT5G65280| Symbols: GCL1 | GCL1 (GCR2-LIKE 1); catalytic | chr5:26103355-26105295 REVERSE affx|C37_16453;
Cit.12361.1.S1_s_at	7.46762	7.66721	8.40033	8.54357	0.904542	7.17228	7.25643	8.28165	8.22654	1.03974	highly similar to ( 565)AT5G65280| Symbols: GCL1 | GCL1 (GCR2-LIKE 1); catalytic | chr5:26103355-26105295 REVERSE affx|C37_16453;
Cit.12388.1.S1_at	6.94816	6.81728	6.47262	6.45422	-0.419304	7.33725	7.32058	6.13201	6.08415	-1.22084	moderately similar to ( 219)AT2G40095| Symbols: | similar to unknown protein [Arabidopsis thaliana] (TAIR:AT3G55880.2); similar to unnamed protein product [Vitis vinifera] (GB:CAO41350.1); contains domain PTHR10992 (PTHR10992); contains domain PTHR10992:SF2 (PTHR10992:SF2) | chr2:16750185-16751533 FORWARD affx|C37_16482;
Cit.12427.1.S1_at	5.02047	5.22228	6.6333	6.97857	1.68456	4.63945	5.1539	6.58038	6.60223	1.69463	moderately similar to ( 211)AT4G39700| Symbols: | heavy-metal-associated domain-containing protein / copper chaperone (CCH)-related | chr4:18424259-18424900 FORWARD affx|C37_16526;
Cit.12431.1.S1_at	9.00494	9.10309	7.2035	6.81273	-2.0459	8.86196	9.46778	7.65797	7.98754	-1.34211	weakly similar to ( 117)AT4G19840| Symbols: ATPP2A-1, ATPP2-A1 | ATPP2-A1 (Arabidopsis thaliana phloem protein 2-A1) | chr4:10774346-10775711 FORWARD affx|C37_16532;
Cit.12431.1.S1_s_at	10.6941	10.8743	9.11636	9.37949	-1.53626	11.0417	11.0231	9.87164	9.81762	-1.18781	weakly similar to ( 117)AT4G19840| Symbols: ATPP2A-1, ATPP2-A1 | ATPP2-A1 (Arabidopsis thaliana phloem protein 2-A1) | chr4:10774346-10775711 FORWARD affx|C37_16532;
Cit.12458.1.S1_s_at	6.05225	5.93561	5.07302	4.929	-0.992916	6.27367	5.75253	4.62996	4.96002	-1.21811	moderately similar to ( 299)AT3G10040| Symbols: | transcription factor | chr3:3096585-3097880 REVERSE affx|C37_16565;
Cit.1246.1.S1_s_at	2.76572	2.84625	2.79474	3.03143	0.107103	2.69606	3.04239	4.04435	3.88586	1.09588	moderately similar to ( 216)AT5G49700| Symbols: | DNA-binding protein-related | chr5:20209825-20210655 FORWARD affx|C37_01569;
Cit.12469.1.S1_at	8.41111	8.3129	7.31908	7.32297	-1.04099	8.16195	8.14637	7.6046	7.83208	-0.435815	moderately similar to ( 340)AT3G07360| Symbols: | armadillo/beta-catenin repeat family protein / U-box domain-containing protein | chr3:2355642-2356619 FORWARDweakly similar to ( 151)SPL11_ORYSA affx|C37_16577;
Cit.12474.1.S1_s_at	9.55787	9.59963	8.3271	8.02698	-1.40171	9.38155	9.25528	7.87666	7.79872	-1.48073	moderately similar to ( 262)AT1G72520| Symbols: | lipoxygenase, putative | chr1:27312273-27316251 FORWARDmoderately similar to ( 217)LOX5_ORYSA affx|C37_16584;
Cit.12485.1.S1_at	8.5007	8.48533	9.75789	9.7331	1.25248	8.20064	8.37331	9.10996	9.06051	0.798261	moderately similar to ( 310)AT1G77280| Symbols: | protein kinase family protein | chr1:29036362-29040776 REVERSEweakly similar to ( 135)PSKR_DAUCA affx|C37_16598;
Cit.12485.1.S1_s_at	7.70468	7.65494	8.82893	8.85398	1.16165	6.90526	7.23931	8.23899	8.24579	1.1701	moderately similar to ( 310)AT1G77280| Symbols: | protein kinase family protein | chr1:29036362-29040776 REVERSEweakly similar to ( 135)PSKR_DAUCA affx|C37_16598;
Cit.12502.1.S1_s_at	10.428	10.3475	11.2922	11.3223	0.919515	10.1677	9.84781	11.7095	11.8377	1.76584	moderately similar to ( 397)AT3G45600| Symbols: TET3 | TET3 (TETRASPANIN3) | chr3:16744958-16746839 REVERSE affx|C37_16618;
Cit.12503.1.S1_at	9.66909	9.72375	10.5656	10.5283	0.850537	9.51654	9.66416	11.0441	10.8381	1.35073	moderately similar to ( 403)AT3G45600| Symbols: TET3 | TET3 (TETRASPANIN3) | chr3:16744958-16746839 REVERSE affx|C37_16619;
Cit.12571.1.S1_s_at	7.68044	7.60561	9.05543	9.06183	1.4156	7.36567	7.15269	8.90726	8.88204	1.63547	moderately similar to ( 391)AT3G26380| Symbols: | glycosyl hydrolase family protein 27 / alpha-galactosidase family protein / melibiase family protein | chr3:9661377-9664382 FORWARD affx|C37_16707;
Cit.12573.1.S1_at	6.10614	5.82726	7.10185	6.80859	0.98852	5.54908	6.01611	6.91995	7.04288	1.19882	weakly similar to ( 186)AT3G26380| Symbols: | glycosyl hydrolase family protein 27 / alpha-galactosidase family protein / melibiase family protein | chr3:9661377-9664382 FORWARD affx|C37_16709;
Cit.12585.1.S1_s_at	9.8969	9.88171	10.8475	10.9932	1.03107	9.96503	9.82453	10.4301	10.5108	0.57571	moderately similar to ( 231)AT2G24020| Symbols: | similar to unknown protein [Arabidopsis thaliana] (TAIR:AT4G30620.1); similar to unknown [Picea sitchensis] (GB:ABK26000.1); similar to Os02g0180200 [Oryza sativa (japonica cultivar-group)] (GB:NP_001046090.1); contains InterPro domain Conserved hypothetical protein CHP00103 (InterPro:IPR004401) | chr2:10224949-10226349 REVERSE affx|C37_16725;
Cit.12641.1.S1_at	7.23092	7.08915	8.03645	7.62684	0.671611	6.5766	6.43864	8.38199	8.43271	1.89973	moderately similar to ( 255)AT2G36690| Symbols: | oxidoreductase, 2OG-Fe(II) oxygenase family protein | chr2:15387009-15389066 FORWARDweakly similar to ( 194)LDOX_MALDO affx|C37_16799;
Cit.12682.1.S1_at	9.89887	9.82575	7.41143	7.31908	-2.49706	9.68015	9.52696	7.7128	7.65101	-1.92165	very weakly similar to (91.3)AT3G14460| Symbols: | disease resistance protein (NBS-LRR class), putative | chr3:4851997-4856271 REVERSE affx|C37_16856;
Cit.1269.1.S1_at	5.10742	5.26002	4.43446	4.36049	-0.786248	4.99602	5.27448	3.61215	3.53552	-1.56141	weakly similar to ( 165)AT5G61600| Symbols: | ethylene-responsive element-binding family protein | chr5:24783869-24784594 REVERSEweakly similar to ( 162)ERF5_TOBAC affx|C37_01599;
Cit.12691.1.S1_s_at	8.60459	8.58961	10.0966	9.94138	1.42186	8.90648	8.77694	9.51239	9.3577	0.593334	highly similar to ( 800)AT2G46370| Symbols: JAR, FIN219, JAR1 | JAR1 (JASMONATE RESISTANT 1) | chr2:19041652-19043442 FORWARDhighly similar to ( 835)GH35_ORYSA affx|C37_16867;
Cit.12715.1.S1_s_at	5.90404	5.79444	7.20263	6.87934	1.19175	5.23113	5.619	6.12358	6.37261	0.823026	weakly similar to ( 101)AT1G28310| Symbols: | Dof-type zinc finger domain-containing protein | chr1:9912521-9913672 REVERSEvery weakly similar to (98.6)PBF_MAIZE affx|C37_16900;
Cit.12728.1.S1_at	8.3117	8.25618	9.85526	9.80756	1.54747	8.52222	8.45425	10.1092	10.008	1.57035	moderately similar to ( 500)AT1G30820| Symbols: | CTP synthase, putative / UTP--ammonia ligase, putative | chr1:10945232-10948806 REVERSE affx|C37_16917;
Cit.12768.1.S1_at	8.41507	8.20151	7.9176	7.61981	-0.539587	8.47463	8.65467	6.94062	7.0808	-1.55394	moderately similar to ( 258)AT2G34790| Symbols: MEE23, EDA28 | EDA28/MEE23 (MATERNAL EFFECT EMBRYO ARREST 23); electron carrier | chr2:14681077-14684316 REVERSE affx|C37_16969;
Cit.12771.1.S1_s_at	5.75335	5.61978	6.74072	6.87736	1.12247	6.07471	6.12326	6.74825	6.69825	0.624267	affx|C37_16973;
Cit.12774.1.S1_s_at	6.85609	6.91586	9.66206	9.40568	2.6479	7.41097	7.04565	9.62318	9.68942	2.42799	weakly similar to ( 194)AT2G45570| Symbols: CYP76C2 | CYP76C2 (cytochrome P450, family 76, subfamily C, polypeptide 2); oxygen binding | chr2:18787009-18788996 REVERSEmoderately similar to ( 211)C76A2_SOLME affx|C37_16976;
Cit.12778.1.S1_s_at	8.43797	8.38097	7.12399	7.21869	-1.23813	8.28961	8.74426	7.17884	7.18716	-1.33393	moderately similar to ( 375)AT5G54960| Symbols: PDC2 | PDC2 (PYRUVATE DECARBOXYLASE-2); pyruvate decarboxylase | chr5:22328084-22329907 REVERSEmoderately similar to ( 412)PDC1_PEA affx|C37_16981;
Cit.12779.1.S1_at	10.0713	9.97121	7.41709	6.98232	-2.82153	10.3716	10.0984	6.69236	6.82832	-3.47465	moderately similar to ( 219)AT4G23810| Symbols: ATWRKY53, WRKY53 | WRKY53 (WRKY DNA-binding protein 53); DNA binding / protein binding / transcription activator/ transcription factor | chr4:12392676-12393749 REVERSE affx|C37_16982;
Cit.12812.1.S1_s_at	7.8526	7.76298	8.44515	8.40803	0.618801	7.6643	7.62383	8.6382	8.69176	1.02091	moderately similar to ( 211)AT5G16390| Symbols: CAC1A, BCCP, BCCP1, CAC1-A, BCCP-1, CAC1 | BCCP/BCCP-1/BCCP1/CAC1-A/CAC1A (BIOTIN CARBOXYL CARRIER, BIOTIN CARBOXYL CARRIER PROTEIN 1); biotin binding | chr5:5361557-5363023 REVERSEmoderately similar to ( 208)BCCP_SOYBN affx|C37_17022;
Cit.12816.1.S1_s_at	7.66146	7.68767	7.85906	7.90104	0.205493	6.4397	6.0871	8.14083	8.04026	1.82715	moderately similar to ( 328)AT2G38750| Symbols: ANNAT4 | ANNAT4 (ANNEXIN ARABIDOPSIS 4); calcium ion binding / calcium-dependent phospholipid binding | chr2:16203660-16205509 REVERSEweakly similar to ( 191)ANX4_FRAAN affx|C37_17028;
Cit.12819.1.S1_at	8.64755	8.64607	7.59252	7.55721	-1.07195	8.25126	8.35182	7.52642	7.43655	-0.820057	moderately similar to ( 386)AT2G46210| Symbols: | delta-8 sphingolipid desaturase, putative | chr2:18984615-18985964 FORWARD affx|C37_17033;
Cit.12825.1.S1_at	5.85391	5.71322	4.58031	4.53571	-1.22555	5.51694	5.72001	5.29199	5.09998	-0.422486	moderately similar to ( 282)AT1G01540| Symbols: | protein kinase family protein | chr1:195980-198383 FORWARDweakly similar to ( 124)NORK_PEA affx|C37_17041;
Cit.12833.1.S1_s_at	8.94012	8.91756	9.97765	9.89638	1.00817	8.85991	8.58412	8.93881	9.08843	0.291603	moderately similar to ( 211)AT5G19855| Symbols: | similar to unnamed protein product [Vitis vinifera] (GB:CAO21907.1) | chr5:6712168-6713447 REVERSE affx|C37_17050;
Cit.12878.1.S1_s_at	6.95189	6.95712	8.00859	7.92366	1.01162	7.14243	6.99058	7.48132	7.31905	0.333675	moderately similar to ( 326)AT1G48460| Symbols: | similar to unknown protein [Arabidopsis thaliana] (TAIR:AT5G63040.2); similar to unknown protein [Arabidopsis thaliana] (TAIR:AT5G63040.1); similar to unnamed protein product [Vitis vinifera] (GB:CAO61244.1) | chr1:17915137-17916817 FORWARD affx|C37_17102;
Cit.12880.1.S1_at	7.00168	7.08616	7.82051	7.8025	0.76758	7.01251	6.76365	8.12763	8.23626	1.29387	moderately similar to ( 448)AT3G08010| Symbols: ATAB2 | ATAB2; RNA binding | chr3:2556052-2557432 FORWARD affx|C37_17104;
Cit.12881.1.S1_at	8.1281	7.81432	9.89292	9.98346	1.96698	8.45488	8.18418	10.2705	10.3838	2.00761	moderately similar to ( 287)AT3G24520| Symbols: HSFC1, AT-HSFC1 | AT-HSFC1 (Arabidopsis thaliana heat shock transcription factor C1); DNA binding / transcription factor | chr3:8941462-8942538 FORWARD affx|C37_17105;
Cit.12909.1.S1_s_at	6.04873	6.13929	6.73774	6.99225	0.77098	6.03321	5.66607	6.77958	6.93815	1.00922	moderately similar to ( 405)AT1G53580| Symbols: GLX2-3, ETHE1, GLY3 | ETHE1/GLX2-3/GLY3 (GLYOXALASE 2-3); hydroxyacylglutathione hydrolase | chr1:19995210-19996918 REVERSE affx|C37_17135;
Cit.12932.1.S1_s_at	5.9927	6.38473	6.87895	6.99777	0.749644	5.49677	4.93368	6.30445	6.74299	1.30849	moderately similar to ( 369)AT4G27030| Symbols: | small conjugating protein ligase | chr4:13571957-13572928 FORWARD affx|C37_17159;
Cit.12943.1.S1_s_at	7.41666	7.03247	5.78735	6.08679	-1.28749	6.43341	6.45201	5.91354	6.20513	-0.383375	highly similar to ( 543)AT5G14570| Symbols: ATNRT2.7 | ATNRT2.7 (ARABIDOPSIS THALIANA HIGH AFFINITY NITRATE TRANSPORTER 2.7); nitrate transmembrane transporter | chr5:4695334-4696893 REVERSE affx|C37_17171;
Cit.12944.1.S1_s_at	5.32599	4.92804	3.83737	3.94938	-1.23365	4.62693	3.91993	3.97615	4.42721	-0.0717503	moderately similar to ( 268)AT5G14570| Symbols: ATNRT2.7 | ATNRT2.7 (ARABIDOPSIS THALIANA HIGH AFFINITY NITRATE TRANSPORTER 2.7); nitrate transmembrane transporter | chr5:4695334-4696893 REVERSE affx|C37_17172;
Cit.12967.1.S1_at	4.58692	4.69113	4.19227	3.86347	-0.611157	4.95527	5.69798	3.84478	3.62531	-1.59158	very weakly similar to (84.7)AT1G30135| Symbols: JAZ8, TIFY5A | JAZ8/TIFY5A (JASMONATE-ZIM-DOMAIN PROTEIN 8) | chr1:10596500-10597079 FORWARD affx|C37_17204;
Cit.13017.1.S1_s_at	8.5573	8.31125	7.91546	8.11477	-0.419166	8.88841	9.22811	7.98933	7.99853	-1.06433	moderately similar to ( 343)AT1G17020| Symbols: ATSRG1, SRG1 | SRG1 (SENESCENCE-RELATED GENE 1); oxidoreductase, acting on paired donors, with incorporation or reduction of molecular oxygen, 2-oxoglutarate as one donor, and incorporation of one atom each of oxygen into both donors | chr1:5820251-5821734 FORWARDweakly similar to ( 173)LDOX_MALDO affx|C37_17260;
Cit.13048.1.S1_at	5.52086	5.5634	4.50787	4.5393	-1.01854	5.63737	4.84272	5.14501	5.61268	0.138801	moderately similar to ( 256)AT5G62180| Symbols: ATCXE20 | ATCXE20 (ARABIDOPSIS THALIANA CARBOXYESTERASE 20); carboxylesterase | chr5:24996092-24997075 REVERSEvery weakly similar to (96.7)GID1_ORYSA affx|C37_17293;
Cit.13069.1.S1_s_at	8.47923	8.36264	8.79392	8.96673	0.459386	7.81572	7.6368	8.93217	8.94755	1.2136	moderately similar to ( 323)AT4G35300| Symbols: TMT2 | TMT2 (TONOPLAST MONOSACCHARIDE TRANSPORTER2); carbohydrate transmembrane transporter/ sugar:hydrogen ion symporter | chr4:16796437-16799076 REVERSE affx|C37_17315;
Cit.13128.1.S1_s_at	7.63104	7.68624	9.48065	9.19771	1.68054	8.03272	7.44433	9.75719	9.67644	1.97829	moderately similar to ( 485)AT5G24530| Symbols: | oxidoreductase, 2OG-Fe(II) oxygenase family protein | chr5:8378967-8383157 FORWARDmoderately similar to ( 218)FL3H_MALDO affx|C37_17386;
Cit.13132.1.S1_s_at	8.26109	8.25241	7.0601	7.13486	-1.15927	8.20077	7.75569	7.56926	7.57326	-0.406972	moderately similar to ( 251)AT2G02800| Symbols: APK2B | APK2B (PROTEIN KINASE 2B); kinase | chr2:796888-799249 REVERSEvery weakly similar to (94.7)NORK_MEDTR affx|C37_17391;
Cit.13136.1.S1_s_at	6.2056	6.12911	6.3133	6.70044	0.339517	4.28916	4.66976	5.5934	5.50591	1.0702	moderately similar to ( 392)AT4G23430| Symbols: | short-chain dehydrogenase/reductase (SDR) family protein | chr4:12229181-12231503 FORWARDvery weakly similar to (83.2)POR_PEA affx|C37_17403;
Cit.13166.1.S1_at	8.57645	8.5203	7.41839	7.31619	-1.18108	8.39398	8.02509	7.35966	7.43584	-0.811781	moderately similar to ( 314)AT5G13200| Symbols: | GRAM domain-containing protein / ABA-responsive protein-related | chr5:4207084-4208082 FORWARD affx|C37_17448;
Cit.1319.1.S1_s_at	8.95034	8.79746	7.46206	7.85526	-1.21524	8.55239	8.16583	7.39114	7.76608	-0.780501	weakly similar to ( 181)AT5G65730| Symbols: | xyloglucan:xyloglucosyl transferase, putative / xyloglucan endotransglycosylase, putative / endo-xyloglucan transferase, putative | chr5:26316306-26317516 FORWARDweakly similar to ( 144)XTHA_PHAAN affx|C37_01662;
Cit.1320.1.S1_s_at	10.0201	10.0034	8.6728	9.08016	-1.13529	9.74891	9.20397	8.54613	8.89015	-0.758298	moderately similar to ( 466)AT5G65730| Symbols: | xyloglucan:xyloglucosyl transferase, putative / xyloglucan endotransglycosylase, putative / endo-xyloglucan transferase, putative | chr5:26316306-26317516 FORWARDmoderately similar to ( 318)XTH_TOBAC affx|C37_01663;
Cit.1322.1.S1_s_at	8.95759	8.90854	10.536	10.6491	1.65949	8.8883	9.36691	10.448	10.6036	1.39821	highly similar to ( 560)AT1G22360| Symbols: ATUGT85A2 | ATUGT85A2 (UDP-GLUCOSYL TRANSFERASE 85A2); UDP-glycosyltransferase | chr1:7895057-7897516 REVERSEweakly similar to ( 192)UFO3_MAIZE affx|C37_01665;
Cit.13236.1.S1_s_at	4.86064	4.36161	5.63922	5.35052	0.883742	4.75923	4.21073	5.43856	5.92084	1.19472	moderately similar to ( 205)AT4G28660| Symbols: PSB28 | PSB28 (PHOTOSYSTEM II REACTION CENTER PSB28 PROTEIN) | chr4:14150014-14150939 FORWARD affx|C37_17537;
Cit.13259.1.S1_at	5.64008	5.63227	6.77647	6.80321	1.15367	6.3631	6.25837	6.81781	6.94075	0.568541	weakly similar to ( 138)AT2G42760| Symbols: | similar to unnamed protein product [Vitis vinifera] (GB:CAO69913.1) | chr2:17803459-17804262 REVERSE affx|C37_17569;
Cit.13260.1.S1_at	9.26525	9.05491	10.3312	10.5633	1.28716	8.1571	7.89633	8.84532	8.91641	0.854147	moderately similar to ( 333)AT3G01980| Symbols: | short-chain dehydrogenase/reductase (SDR) family protein | chr3:327754-328840 REVERSE affx|C37_17570;
Cit.13263.1.S1_s_at	9.87465	9.87309	10.6754	10.9642	0.945962	9.28507	9.25288	10.3813	10.5887	1.21603	weakly similar to ( 176)AT5G50720| Symbols: ATHVA22E | ATHVA22E (Arabidopsis thaliana HVA22 homologue E) | chr5:20650668-20651728 REVERSEweakly similar to ( 166)HVA22_HORVU affx|C37_17574;
Cit.13264.1.S1_at	8.46885	8.40887	7.24783	7.28263	-1.17364	8.15338	8.33562	7.51911	7.31783	-0.826031	affx|C37_17575;
Cit.13265.1.S1_at	8.09833	8.21948	9.43443	9.24089	1.17876	7.67274	7.19157	8.89782	8.82059	1.42705	weakly similar to ( 185)AT5G11260| Symbols: TED 5, HY5 | HY5 (ELONGATED HYPOCOTYL 5); DNA binding / transcription factor | chr5:3593584-3594801 REVERSE affx|C37_17576;
Cit.13269.1.S1_at	8.46272	8.48705	7.50052	7.43585	-1.0067	8.65437	8.42487	7.35391	7.26556	-1.22988	highly similar to ( 583)AT5G58380| Symbols: SIP1, SNRK3.8, PKS2, CIPK10 | CIPK10 (CBL-INTERACTING PROTEIN KINASE 10); kinase | chr5:23614318-23615757 REVERSEmoderately similar to ( 435)CIPK1_ORYSA affx|C37_17581;
Cit.13270.1.S1_s_at	9.58211	9.63924	8.36058	8.3013	-1.27973	9.63725	9.46527	8.73264	8.56508	-0.902395	weakly similar to ( 111)AT5G58380| Symbols: SIP1, SNRK3.8, PKS2, CIPK10 | CIPK10 (CBL-INTERACTING PROTEIN KINASE 10); kinase | chr5:23614318-23615757 REVERSE affx|C37_17582;
Cit.13271.1.S1_at	6.3692	6.51302	8.53001	8.33187	1.98983	6.11448	6.10568	8.27188	8.15706	2.1044	moderately similar to ( 349)AT1G59950| Symbols: | aldo/keto reductase, putative | chr1:22071698-22074253 REVERSEmoderately similar to ( 338)6DCS_SOYBN affx|C37_17583;
Cit.13271.1.S1_s_at	7.10776	7.12057	8.85803	8.89893	1.76432	6.91279	6.5959	8.89017	9.03782	2.20965	moderately similar to ( 349)AT1G59950| Symbols: | aldo/keto reductase, putative | chr1:22071698-22074253 REVERSEmoderately similar to ( 338)6DCS_SOYBN affx|C37_17583;
Cit.13313.1.S1_s_at	7.54047	7.19292	6.88142	6.92127	-0.465348	7.47803	7.18728	6.29073	6.26726	-1.05366	moderately similar to ( 378)AT5G14700| Symbols: | cinnamoyl-CoA reductase-related | chr5:4740505-4743330 REVERSEvery weakly similar to (96.7)DFRA_VITVI affx|C37_17641;
Cit.13368.1.S1_x_at	5.74323	5.87746	4.80364	4.42263	-1.19721	6.40815	5.48926	5.97239	5.6859	-0.119564	affx|C37_17705;
Cit.13405.1.S1_at	5.25096	5.02111	7.06594	6.81096	1.80242	5.28093	6.96329	6.69856	6.67483	0.564582	affx|C37_17756;
Cit.13410.1.S1_s_at	5.06103	4.72254	5.68511	5.86624	0.883888	4.04369	4.21331	5.54301	5.17965	1.23283	highly similar to ( 744)AT5G09760| Symbols: | pectinesterase family protein | chr5:3032447-3034365 FORWARDmoderately similar to ( 322)PME2_CITSI affx|C37_17763;
Cit.13420.1.S1_at	9.58775	9.5156	9.29249	8.4446	-0.683137	10.1359	9.87287	8.62087	8.42767	-1.4801	moderately similar to ( 371)AT3G48990| Symbols: | AMP-dependent synthetase and ligase family protein | chr3:18170016-18172279 REVERSEweakly similar to ( 135)4CL2_ORYSA affx|C37_17774;
Cit.13424.1.S1_at	8.7112	8.919	7.71965	7.73768	-1.08643	9.01608	8.71563	7.02191	7.006	-1.8519	highly similar to ( 607)AT4G19230| Symbols: CYP707A1 | CYP707A1 (cytochrome P450, family 707, subfamily A, polypeptide 1); oxygen binding | chr4:10521535-10523577 FORWARDmoderately similar to ( 206)C85A1_ORYSA affx|C37_17778;
Cit.13455.1.S1_s_at	8.02447	8.20235	6.7577	7.14425	-1.16244	8.70076	8.0912	6.85721	7.04843	-1.44316	highly similar to ( 528)AT5G13870| Symbols: EXGT-A4 | EXGT-A4 (ENDOXYLOGLUCAN TRANSFERASE A4); hydrolase, acting on glycosyl bonds | chr5:4475091-4476219 REVERSEhighly similar to ( 541)XTHB_PHAAN affx|C37_17819;
Cit.13460.1.S1_at	10.1515	10.0575	8.15627	8.14144	-1.95562	10.3165	9.83936	7.77142	7.84869	-2.2679	weakly similar to ( 147)AT2G20142| Symbols: | transmembrane receptor | chr2:8702468-8703647 FORWARD affx|C37_17824;
Cit.13512.1.S1_at	7.39788	7.36018	6.58478	6.92612	-0.62358	9.51014	8.42451	7.87401	7.75959	-1.15053	weakly similar to ( 102)AT5G20790| Symbols: | similar to unknown protein [Arabidopsis thaliana] (TAIR:AT3G43110.1) | chr5:7040048-7040629 REVERSE affx|C37_17880;
Cit.13519.1.S1_at	11.08	11.1385	9.4202	9.25825	-1.77004	11.1293	10.6556	8.67681	8.65249	-2.22778	moderately similar to ( 253)AT1G80840| Symbols: ATWRKY40, WRKY40 | WRKY40 (WRKY DNA-binding protein 40); transcription factor | chr1:30388726-30390248 FORWARD affx|C37_17895;
Cit.13542.1.S1_at	4.64499	4.22796	5.5583	5.50913	1.09724	4.16944	5.0813	4.6907	4.73769	0.0888233	very weakly similar to (99.0)AT5G53900| Symbols: | similar to unknown protein [Arabidopsis thaliana] (TAIR:AT3G15240.2); similar to unnamed protein product [Vitis vinifera] (GB:CAO39314.1); contains domain PTHR13902:SF3 (PTHR13902:SF3); contains domain PTHR13902 (PTHR13902) | chr5:21898601-21900359 REVERSE affx|C37_17924;
Cit.13595.1.S1_at	4.57313	4.39096	7.04703	6.9772	2.53007	4.04761	4.00688	6.0331	5.74368	1.86115	moderately similar to ( 236)AT4G15920| Symbols: | nodulin MtN3 family protein | chr4:9030756-9033357 REVERSE affx|C37_17993;
Cit.13601.1.S1_s_at	8.87854	8.64882	7.54136	7.69215	-1.14693	8.77203	8.42986	7.39091	7.75415	-1.02841	moderately similar to ( 274)AT3G47550| Symbols: | zinc finger (C3HC4-type RING finger) family protein | chr3:17534826-17536263 FORWARD affx|C37_18001;
Cit.13617.1.S1_s_at	4.31403	3.74243	5.20441	5.19829	1.17312	4.74188	4.69428	5.86958	5.4286	0.931006	highly similar to ( 521)AT3G25500| Symbols: FH1, AHF1, AFH1 | AFH1 (FORMIN HOMOLOGY 1); actin binding | chr3:9252557-9256063 REVERSE affx|C37_18020;
Cit.13632.1.S1_s_at	6.83729	6.81443	7.24017	7.50528	0.546862	6.80571	6.30027	7.57071	7.55115	1.00793	moderately similar to ( 236)AT3G06730| Symbols: | thioredoxin family protein | chr3:2124282-2125851 FORWARD affx|C37_18040;
Cit.13646.1.S1_at	7.44058	7.46669	6.78028	6.85401	-0.636491	7.18591	7.73002	5.96821	6.22976	-1.35898	weakly similar to ( 186)AT2G35160| Symbols: SUVH5 | SUVH5 (SU(VAR)3-9 HOMOLOG 5) | chr2:14830641-14833025 FORWARD affx|C37_18056;
Cit.13667.1.S1_s_at	7.50785	7.6704	8.79078	8.75532	1.18392	8.0308	7.97977	9.17883	9.18234	1.1753	affx|C37_18083;
Cit.13668.1.S1_at	4.69961	4.6116	5.75534	5.66688	1.0555	5.62773	5.17377	5.90395	6.36365	0.733052	affx|C37_18084;
Cit.13671.1.S1_at	9.37117	9.2385	10.5026	10.4757	1.18432	8.34745	8.5418	7.11242	7.13028	-1.32327	moderately similar to ( 328)AT3G51895| Symbols: AST12, ATST1, SULTR3;1 | SULTR3;1 (SULFATE TRANSPORTER 1); sulfate transmembrane transporter | chr3:19262481-19266655 REVERSE affx|C37_18087;
Cit.13689.1.S1_s_at	8.72919	8.71804	9.47438	9.52656	0.776857	8.60254	8.49389	9.5021	9.61667	1.01116	affx|C37_18113;
Cit.13823.1.S1_s_at	8.60384	8.50635	6.71737	6.73904	-1.82689	7.8363	7.52617	6.87589	7.02268	-0.731953	moderately similar to ( 319)AT1G64500| Symbols: | glutaredoxin family protein | chr1:23956933-23958039 FORWARD affx|C37_18291;
Cit.13869.1.S1_at	5.94115	5.84165	7.19936	6.99284	1.2047	6.12298	7.15435	6.65057	6.90123	0.137236	moderately similar to ( 253)AT5G08120| Symbols: MBP2C | MBP2C; protein binding | chr5:2600744-2602679 REVERSE affx|C37_18352;
Cit.13886.1.S1_s_at	9.22468	9.18833	9.8987	9.97382	0.729758	8.43208	8.43015	9.46044	9.53863	1.06842	weakly similar to ( 111)AT4G13250| Symbols: | short-chain dehydrogenase/reductase (SDR) family protein | chr4:7684413-7686687 REVERSE affx|C37_18383;
Cit.13915.1.S1_at	7.39829	7.43117	8.83843	8.77811	1.39354	6.42539	6.46068	8.29841	8.25641	1.83438	highly similar to ( 858)AT3G14440| Symbols: ATNCED3, STO1, NCED3 | NCED3 (NINE-CIS-EPOXYCAROTENOID DIOXYGENASE3) | chr3:4831685-4833484 REVERSE affx|C37_18422;
Cit.1392.1.S1_at	4.59643	4.59824	3.46922	3.65537	-1.03504	4.08815	3.73241	3.60796	3.27518	-0.468715	weakly similar to ( 117)AT2G46830| Symbols: CCA1 | CCA1 (CIRCADIAN CLOCK ASSOCIATED 1); transcription factor | chr2:19253965-19255786 FORWARD affx|C37_01754;
Cit.13957.1.S1_at	7.49857	7.44499	6.13662	5.98558	-1.41068	7.26679	7.01878	4.41644	3.91965	-2.97474	moderately similar to ( 472)AT1G20925| Symbols: | auxin efflux carrier family protein | chr1:7290601-7292496 FORWARD affx|C37_18481;
Cit.13998.1.S1_s_at	6.2595	6.11069	7.74313	7.71685	1.54489	6.3178	6.72092	7.29453	7.39202	0.823917	highly similar to ( 850)AT1G63660| Symbols: | GMP synthase (glutamine-hydrolyzing), putative / glutamine amidotransferase, putative | chr1:23608537-23610743 REVERSE affx|C37_18534;
Cit.14005.1.S1_at	4.0283	4.13092	5.1331	6.73734	1.85561	4.21722	3.69763	4.87987	4.91184	0.938427	moderately similar to ( 362)AT2G39700| Symbols: ATEXP4, ATHEXP ALPHA 1.6, ATEXPA4 | ATEXPA4 (ARABIDOPSIS THALIANA EXPANSIN A4) | chr2:16551324-16552512 REVERSEmoderately similar to ( 345)EXPA7_ORYSA affx|C37_18544;
Cit.14005.1.S1_s_at	4.85889	4.70583	6.28659	7.46592	2.09389	4.45793	4.36016	5.63093	5.90433	1.35859	moderately similar to ( 362)AT2G39700| Symbols: ATEXP4, ATHEXP ALPHA 1.6, ATEXPA4 | ATEXPA4 (ARABIDOPSIS THALIANA EXPANSIN A4) | chr2:16551324-16552512 REVERSEmoderately similar to ( 345)EXPA7_ORYSA affx|C37_18544;
Cit.14015.1.S1_at	6.75482	6.58629	5.73917	5.57029	-1.01583	6.09254	5.51056	5.66313	5.62612	-0.156928	highly similar to ( 679)AT3G26570| Symbols: ORF02, PHT2;1 | PHT2;1 (phosphate transporter 2;1) | chr3:9757653-9759650 FORWARD affx|C37_18559;
Cit.14050.1.S1_at	5.6843	5.60044	6.90445	7.24114	1.43043	6.05215	5.93091	6.6741	6.68606	0.688553	moderately similar to ( 325)AT4G36810| Symbols: GGPS1 | GGPS1 (GERANYLGERANYL PYROPHOSPHATE SYNTHASE 1); farnesyltranstransferase | chr4:17343517-17344632 FORWARDmoderately similar to ( 332)GGPPS_HEVBR affx|C37_18600;
Cit.14052.1.S1_s_at	8.95303	8.88326	10.2732	10.1838	1.31033	8.36528	8.17927	10.3368	10.3102	2.05123	moderately similar to ( 431)AT3G25530| Symbols: GHBDH, ATGHBDH | ATGHBDH/GHBDH; phosphogluconate dehydrogenase (decarboxylating) | chr3:9273186-9274751 REVERSE affx|C37_18605;
Cit.14053.1.S1_s_at	8.90298	8.76511	6.68489	7.00325	-1.98998	7.9603	7.97722	6.83646	6.87931	-1.11088	moderately similar to ( 371)AT5G11790| Symbols: | Ndr family protein | chr5:3799683-3802497 FORWARDmoderately similar to ( 298)SF21_HELAN affx|C37_18606;
Cit.14060.1.S1_at	5.37235	5.07117	4.55414	4.81708	-0.536147	5.39833	5.47548	4.36016	4.31637	-1.09864	weakly similar to ( 130)AT1G10040| Symbols: | similar to unknown protein [Arabidopsis thaliana] (TAIR:AT4G25770.1); similar to unnamed protein product [Vitis vinifera] (GB:CAO61532.1); contains InterPro domain Protein of unknown function DUF676, hydrolase-like (InterPro:IPR007751) | chr1:3276126-3278466 REVERSE affx|C37_18615;
Cit.14081.1.S1_at	10.1208	10.1583	8.11596	8.18783	-1.98765	9.83142	10.2886	7.79209	7.77151	-2.27822	moderately similar to ( 418)AT2G31880| Symbols: | leucine-rich repeat transmembrane protein kinase, putative | chr2:13561997-13563922 FORWARDweakly similar to ( 169)PSKR_DAUCA affx|C37_18645;
Cit.14137.1.S1_s_at	7.06042	7.0531	6.33217	6.37857	-0.701395	8.00205	7.45935	6.37579	6.04729	-1.51916	moderately similar to ( 275)AT4G23150| Symbols: | protein kinase family protein | chr4:12125742-12128312 FORWARDweakly similar to ( 120)NORK_MEDTR affx|C37_18716;
Cit.14141.1.S1_s_at	10.6901	10.8109	9.43688	9.21286	-1.42563	10.686	10.421	9.28178	9.13051	-1.34736	weakly similar to ( 139)AT3G20310| Symbols: ATERF-7, ATERF7, ERF7 | ATERF-7/ATERF7/ERF7 (ETHYLINE RESPONSE FACTOR7); DNA binding / protein binding / transcription factor/ transcription repressor | chr3:7085963-7086697 REVERSEweakly similar to ( 136)ERF3_TOBAC affx|C37_18721;
Cit.14148.1.S1_at	8.47073	8.30583	7.40292	7.39387	-0.989879	8.25038	8.05983	6.987	7.0759	-1.12366	highly similar to ( 611)AT5G15740| Symbols: | similar to unknown protein [Arabidopsis thaliana] (TAIR:AT3G02250.1); similar to hypothetical protein [Cleome spinosa] (GB:ABD96934.1); similar to unnamed protein product [Vitis vinifera] (GB:CAO49221.1); similar to hypothetical protein [Cleome spinosa] (GB:ABD96844.1); contains InterPro domain Protein of unknown function DUF246, plant (InterPro:IPR00…
Cit.14168.1.S1_s_at	4.72214	4.9775	6.15219	5.84856	1.15055	5.85744	5.55177	6.38094	6.18611	0.578916	moderately similar to ( 497)AT1G22440| Symbols: | alcohol dehydrogenase, putative | chr1:7922549-7924748 FORWARDmoderately similar to ( 373)ADH1_PETHY affx|C37_18761;
Cit.14176.1.S1_s_at	6.47411	6.29011	7.46777	7.31062	1.00708	6.94082	6.64461	7.39016	7.3038	0.554266	weakly similar to ( 181)AT3G50780| Symbols: | protein binding | chr3:18886643-18888322 REVERSE affx|C37_18771;
Cit.14184.1.S1_at	9.82201	9.64207	10.2082	10.0279	0.385986	9.20348	9.27945	10.2419	10.2924	1.0257	moderately similar to ( 220)AT5G10930| Symbols: SnRK3.24, CIPK5 | CIPK5 (CBL-INTERACTING PROTEIN KINASE 5); kinase | chr5:3445570-3446907 REVERSEweakly similar to ( 109)CIPK1_ORYSA affx|C37_18782;
Cit.14258.1.S1_at	6.38307	6.29577	4.32679	4.03148	-2.16028	6.00088	6.09886	4.05756	3.90845	-2.06686	affx|C37_18875;
Cit.14266.1.S1_at	5.62247	5.76295	7.32378	7.58839	1.76337	5.60423	5.53384	6.52242	6.80315	1.09375	highly similar to ( 855)AT4G31590| Symbols: CSLC05, ATCSLC5, ATCSLC05 | ATCSLC05 (Cellulose synthase-like C5); transferase, transferring glycosyl groups | chr4:15309895-15312342 REVERSE affx|C37_18886;
Cit.14292.1.S1_at	6.64273	6.5809	7.70556	7.7103	1.09612	6.62356	6.46525	7.78498	7.84489	1.27053	highly similar to ( 515)AT1G12600| Symbols: | similar to ATUTR2/UTR2 (UDP-GALACTOSE TRANSPORTER 2) [Arabidopsis thaliana] (TAIR:AT4G23010.1); similar to unnamed protein product [Vitis vinifera] (GB:CAO63660.1); contains InterPro domain UAA transporter (InterPro:IPR013657) | chr1:4286412-4288857 REVERSE affx|C37_18931;
Cit.14303.1.S1_at	10.3657	10.4812	10.1507	9.81244	-0.441881	10.9048	11.2899	9.87708	9.74018	-1.28871	weakly similar to ( 152)AT5G61590| Symbols: | AP2 domain-containing transcription factor family protein | chr5:24781879-24782484 REVERSEweakly similar to ( 119)ERF5_TOBAC affx|C37_18947;
Cit.14324.1.S1_s_at	6.34125	6.46591	5.21326	5.07552	-1.25919	6.57132	6.4081	4.85554	5.18984	-1.46702	weakly similar to ( 120)AT3G19680| Symbols: | similar to unknown protein [Arabidopsis thaliana] (TAIR:AT1G50040.1); similar to unnamed protein product [Vitis vinifera] (GB:CAO61535.1); contains InterPro domain Protein of unknown function DUF1005 (InterPro:IPR010410) | chr3:6840454-6842113 FORWARD affx|C37_18981;
Cit.1435.1.S1_at	3.94723	3.70404	5.27424	5.2765	1.44973	3.36207	3.26826	4.26458	4.49227	1.06325	moderately similar to ( 351)AT1G61680| Symbols: | terpene synthase/cyclase family protein | chr1:22776120-22778352 REVERSEweakly similar to ( 122)DCS1_GOSHI affx|C37_01808;
Cit.14365.1.S1_at	7.0966	7.17295	5.99351	6.20499	-1.03552	7.71846	7.64684	6.74959	6.91092	-0.852397	affx|C37_19032;
Cit.14406.1.S1_at	9.06224	9.18027	9.70521	9.6144	0.538549	8.69252	8.94782	10.0993	10.0637	1.26132	very weakly similar to (93.2)AT3G48660| Symbols: | similar to unknown protein [Arabidopsis thaliana] (TAIR:AT5G63500.1); similar to hypothetical protein [Phaseolus vulgaris] (GB:AAQ09000.1) | chr3:18040644-18041118 FORWARD affx|C37_19095;
Cit.1441.1.S1_at	4.21064	3.83322	5.44156	5.46548	1.43159	3.39354	3.71941	3.87668	3.48061	0.122174	weakly similar to ( 166)AT3G26040| Symbols: | transferase family protein | chr3:9520978-9522306 FORWARD affx|C37_01817;
Cit.14453.1.S1_at	4.76639	4.91899	5.6679	6.35724	1.16987	3.83825	3.22467	4.01846	4.04293	0.499237	moderately similar to ( 461)AT3G25830| Symbols: ATTPS-CIN | ATTPS-CIN (TERPENE SYNTHASE-LIKE SEQUENCE-1,8-CINEOLE); myrcene/(E)-beta-ocimene synthase | chr3:9448782-9451553 FORWARDmoderately similar to ( 281)DCS1_GOSHI affx|C37_19159;
Cit.14493.1.S1_s_at	6.77503	6.31036	4.04868	4.12692	-2.45489	5.95379	6.11343	4.02273	4.16084	-1.94183	moderately similar to ( 265)AT4G07960| Symbols: CSLC12, ATCSLC12 | ATCSLC12 (Cellulose synthase-like C12); transferase, transferring glycosyl groups | chr4:4802625-4805111 REVERSE affx|C37_19208;
Cit.14500.1.S1_at	7.0294	6.81575	4.13943	6.57254	-1.56659	5.24615	4.22148	6.03609	5.86287	1.21567	weakly similar to ( 192)AT3G17380| Symbols: | meprin and TRAF homology domain-containing protein / MATH domain-containing protein | chr3:5950246-5952130 FORWARD affx|C37_19215;
Cit.14508.1.S1_s_at	7.26438	7.30839	8.46564	8.30421	1.09854	7.28858	7.8709	8.27929	8.16623	0.643026	moderately similar to ( 318)AT1G55500| Symbols: ECT4 | ECT4 | chr1:20723869-20726116 FORWARD affx|C37_19224;
Cit.14522.1.S1_at	5.6413	5.37838	6.74308	6.99149	1.35745	5.29687	5.556	6.22541	6.36442	0.868482	moderately similar to ( 298)AT1G68560| Symbols: ATXYL1, XYL1 | ATXYL1/XYL1 (ALPHA-XYLOSIDASE 1); alpha-N-arabinofuranosidase/ hydrolase, hydrolyzing O-glycosyl compounds / xylan 1,4-beta-xylosidase | chr1:25738098-25741560 REVERSEweakly similar to ( 115)AGLU_SPIOL affx|C37_19250;
Cit.14560.1.S1_at	5.0758	5.22359	4.90716	4.85584	-0.268191	5.64913	5.4908	4.4833	4.35415	-1.15123	weakly similar to ( 115)AT3G52740| Symbols: | similar to unknown protein [Arabidopsis thaliana] (TAIR:AT3G44450.1); similar to unnamed protein product [Vitis vinifera] (GB:CAO70571.1) | chr3:19557424-19557846 REVERSE affx|C37_19298;
Cit.14577.1.S1_at	5.90356	5.78054	6.5424	6.61427	0.73628	4.9009	5.67336	6.24427	6.36488	1.01745	highly similar to ( 571)AT1G21690| Symbols: EMB1968 | EMB1968 (EMBRYO DEFECTIVE 1968); ATPase | chr1:7615664-7618351 FORWARD affx|C37_19319;
Cit.14583.1.S1_s_at	4.94831	5.10078	3.27276	2.91962	-1.92836	4.62124	3.88771	3.59974	3.35531	-0.776949	weakly similar to ( 199)AT1G60060| Symbols: | similar to unknown protein [Arabidopsis thaliana] (TAIR:AT5G53900.2); similar to unnamed protein product [Vitis vinifera] (GB:CAO40921.1); contains domain PTHR13902:SF3 (PTHR13902:SF3); contains domain PTHR13902 (PTHR13902) | chr1:22142947-22145250 FORWARD affx|C37_19330;
Cit.14584.1.S1_at	4.73241	4.70681	3.57604	3.87191	-0.995637	4.64131	5.05635	3.76095	3.4094	-1.26366	weakly similar to ( 198)AT1G60060| Symbols: | similar to unknown protein [Arabidopsis thaliana] (TAIR:AT5G53900.2); similar to unnamed protein product [Vitis vinifera] (GB:CAO40921.1); contains domain PTHR13902:SF3 (PTHR13902:SF3); contains domain PTHR13902 (PTHR13902) | chr1:22142947-22145250 FORWARD affx|C37_19331;
Cit.14587.1.S1_at	4.41072	4.07236	5.51128	5.44771	1.23796	4.13308	4.27956	5.13577	4.67278	0.697956	moderately similar to ( 392)AT5G66960| Symbols: | prolyl oligopeptidase family protein | chr5:26753435-26756719 REVERSE affx|C37_19337;
Cit.14588.1.S1_at	8.25557	8.14982	9.46116	9.49746	1.27661	8.36497	8.42655	9.25336	9.11851	0.790172	moderately similar to ( 276)AT5G55220| Symbols: | trigger factor type chaperone family protein | chr5:22414903-22417904 FORWARD affx|C37_19338;
Cit.14590.1.S1_at	7.67919	7.64303	8.33339	8.47468	0.742928	7.36015	7.29854	8.37037	8.3047	1.00819	moderately similar to ( 458)AT2G37770| Symbols: | aldo/keto reductase family protein | chr2:15841966-15843737 FORWARDmoderately similar to ( 241)ALDR_HORVU affx|C37_19340;
Cit.14609.1.S1_at	4.68981	3.59318	5.48994	5.28805	1.2475	4.11648	4.65801	5.45128	5.28805	0.98242	moderately similar to ( 224)AT2G25930| Symbols: PYK20, ELF3 | ELF3 (EARLY FLOWERING 3) | chr2:11066537-11070256 FORWARD affx|C37_19364;
Cit.14610.1.S1_s_at	8.08983	7.9681	9.28059	9.20065	1.21165	7.89443	7.91398	9.19105	9.30211	1.34238	highly similar to ( 780)AT3G01510| Symbols: | 5-AMP-activated protein kinase beta-1 subunit-related | chr3:198862-201689 REVERSE affx|C37_19365;
Cit.14611.1.S1_at	3.83237	3.29491	5.3972	5.40634	1.83813	3.27052	3.16578	5.01647	4.80541	1.69279	moderately similar to ( 402)AT1G78950| Symbols: | beta-amyrin synthase, putative | chr1:29689451-29693566 REVERSE affx|C37_19366;
Cit.14662.1.S1_at	3.9765	3.97655	5.94929	5.77585	1.88604	4.17734	4.58788	5.89035	5.66789	1.39651	moderately similar to ( 223)AT5G23240| Symbols: | DNAJ heat shock N-terminal domain-containing protein | chr5:7826860-7828537 REVERSE affx|C37_19436;
Cit.14669.1.S1_at	8.51771	8.53789	9.22054	9.35758	0.761259	8.49845	8.14616	9.55968	9.45852	1.18679	moderately similar to ( 307)AT4G02600| Symbols: MLO1, ATMLO1 | ATMLO1/MLO1 (MILDEW RESISTANCE LOCUS O 1); calmodulin binding | chr4:1144141-1147156 FORWARDweakly similar to ( 162)MLOH1_ORYSA affx|C37_19445;
Cit.14674.1.S1_s_at	6.26443	6.2795	7.54656	7.39723	1.19993	6.30946	6.33931	7.19492	7.27888	0.912516	weakly similar to ( 194)AT5G10930| Symbols: SnRK3.24, CIPK5 | CIPK5 (CBL-INTERACTING PROTEIN KINASE 5); kinase | chr5:3445570-3446907 REVERSEweakly similar to ( 110)CIPK1_ORYSA affx|C37_19451;
Cit.14699.1.S1_at	7.17096	6.93058	5.79953	5.97199	-1.16501	6.56813	6.81579	5.46734	5.95205	-0.982258	highly similar to ( 556)AT4G08810| Symbols: SUB1 | SUB1 (short under blue light 1) | chr4:5616201-5617859 REVERSE affx|C37_19489;
Cit.14722.1.S1_at	6.84536	6.57254	7.23763	7.05149	0.435612	6.80189	6.42714	7.62758	7.66855	1.03355	very weakly similar to ( 100)AT3G15030| Symbols: MEE35, TCP4 | TCP4 (TCP FAMILY TRANSCRIPTION FACTOR 4); transcription factor | chr3:5062315-5063577 FORWARD affx|C37_19519;
Cit.14740.1.S1_at	3.84297	3.47783	4.95	4.82888	1.22904	3.94199	4.61822	4.59454	4.68823	0.361277	highly similar to ( 512)AT2G41700| Symbols: | similar to ATATH11 (ABC2 homolog 11), ATPase, coupled to transmembrane movement of substances [Arabidopsis thaliana] (TAIR:AT5G61730.1); similar to ABC transporter family protein [Tetrahymena thermophila SB210] (GB:XP_001029584.2); similar to hypothetical protein [Vitis vinifera] (GB:CAN66569.1); similar to unnamed protein product [Vitis vinifera] (GB…
Cit.14745.1.S1_at	3.96099	3.91793	4.82899	4.91422	0.93215	3.61689	3.82783	5.09737	4.94284	1.29775	moderately similar to ( 417)AT5G03610| Symbols: | GDSL-motif lipase/hydrolase family protein | chr5:915649-918325 FORWARDweakly similar to ( 109)APG_BRANA affx|C37_19555;
Cit.14769.1.S1_at	5.02692	5.08909	6.34681	6.32349	1.27714	4.93593	4.92543	5.61689	5.9297	0.842613	moderately similar to ( 240)AT3G13060| Symbols: ECT5 | ECT5 | chr3:4180632-4183304 FORWARD affx|C37_19596;
Cit.14799.1.S1_at	5.94659	5.744	7.05413	7.12331	1.24342	5.76743	6.60672	6.62291	6.54539	0.397075	weakly similar to ( 141)AT1G04870| Symbols: | protein arginine N-methyltransferase family protein | chr1:1373484-1375597 REVERSE affx|C37_19638;
Cit.14822.1.S1_at	7.87843	7.94077	7.34605	7.30271	-0.585224	8.20771	7.8879	6.77571	6.97308	-1.17341	moderately similar to ( 252)AT1G07570| Symbols: APK1, APK1A | APK1A (Arabidopsis protein kinase 1A); kinase | chr1:2331366-2333207 REVERSEweakly similar to ( 160)NORK_PEA affx|C37_19666;
Cit.14822.1.S1_s_at	7.9807	8.28467	6.93845	6.97209	-1.17742	8.15885	8.18359	6.9823	7.0592	-1.15047	moderately similar to ( 252)AT1G07570| Symbols: APK1, APK1A | APK1A (Arabidopsis protein kinase 1A); kinase | chr1:2331366-2333207 REVERSEweakly similar to ( 160)NORK_PEA affx|C37_19666;
Cit.14857.1.S1_at	4.27749	4.50271	5.27912	5.24597	0.872441	3.98841	4.16117	5.30178	5.07674	1.11447	very weakly similar to (85.5)AT4G25330| Symbols: | similar to predicted protein [Physcomitrella patens subsp. patens] (GB:EDQ70053.1) | chr4:12957844-12958693 FORWARD affx|C37_19715;
Cit.14869.1.S1_at	6.93405	6.61069	8.06504	8.10528	1.31279	7.24487	6.96034	7.50435	7.55882	0.428977	highly similar to ( 569)AT5G23690| Symbols: | polynucleotide adenylyltransferase family protein | chr5:7987667-7990469 FORWARD affx|C37_19731;
Cit.14882.1.S1_s_at	6.12884	5.8947	7.21134	6.99019	1.089	6.51322	6.47009	6.93964	6.80054	0.378433	moderately similar to ( 424)AT3G23410| Symbols: | alcohol oxidase-related | chr3:8382867-8386031 FORWARD affx|C37_19748;
Cit.14889.1.S1_at	3.2562	3.21428	4.56943	4.43083	1.2649	3.25041	2.99034	4.76532	4.2774	1.40099	moderately similar to ( 266)AT2G23620| Symbols: | esterase, putative | chr2:10054542-10056328 REVERSEmoderately similar to ( 204)HNL_HEVBR affx|C37_19756;
Cit.14895.1.S1_s_at	8.74214	8.75965	6.04961	6.16989	-2.64114	8.72379	8.21838	6.18095	6.16339	-2.29892	weakly similar to ( 116)AT1G21910| Symbols: | AP2 domain-containing transcription factor family protein | chr1:7696644-7697336 FORWARD affx|C37_19763;
Cit.14898.1.S1_s_at	3.6324	3.44821	3.80188	3.88018	0.300722	3.84329	4.07014	2.67508	2.91931	-1.15952	weakly similar to ( 144)AT5G59030| Symbols: COPT1 | COPT1 (COPPER TRANSPORTER 1); copper ion transmembrane transporter | chr5:23851171-23851683 REVERSE affx|C37_19767;
Cit.14906.1.S1_at	2.92362	2.39791	4.47449	4.084	1.61848	2.62713	2.86143	3.39498	3.96449	0.935457	moderately similar to ( 481)AT5G65140| Symbols: | trehalose-6-phosphate phosphatase, putative | chr5:26037637-26039303 REVERSE affx|C37_19780;
Cit.14911.1.S1_at	4.83993	4.78165	6.06166	6.04421	1.24215	4.47548	4.97269	5.88913	5.88862	1.16479	very weakly similar to (94.0)AT1G52720| Symbols: | similar to unknown protein [Arabidopsis thaliana] (TAIR:AT3G15630.1); similar to unnamed protein product [Vitis vinifera] (GB:CAO46032.1) | chr1:19644675-19645028 FORWARD affx|C37_19786;
Cit.14915.1.S1_at	7.54324	7.38571	7.94161	8.47353	0.743098	6.98414	6.6838	8.32015	8.29738	1.4748	moderately similar to ( 226)AT1G49320| Symbols: | BURP domain-containing protein | chr1:18250109-18251485 FORWARDvery weakly similar to (80.5)EA92_VICFA affx|C37_19795;
Cit.14941.1.S1_at	3.36648	3.71203	5.56878	4.1645	1.32739	3.23534	3.02973	3.5985	3.23038	0.281905	moderately similar to ( 342)AT5G53390| Symbols: | similar to unknown protein [Arabidopsis thaliana] (TAIR:AT2G38995.1); similar to unnamed protein product [Vitis vinifera] (GB:CAO48523.1); contains InterPro domain Protein of unknown function UPF0089 (InterPro:IPR004255); contains InterPro domain Protein of unknown function DUF1298 (InterPro:IPR009721) | chr5:21674177-21676433 REVERSE affx|C37_198…
Cit.14953.1.S1_s_at	9.37241	9.39707	9.20613	8.92455	-0.319402	9.72532	9.88025	8.7724	8.61306	-1.11005	moderately similar to ( 238)AT5G61210| Symbols: ATSNAP33, SNP33, ATSNAP33B, SNAP33 | SNAP33 (synaptosomal-associated protein 33); SNAP receptor | chr5:24641253-24642592 FORWARD affx|C37_19844;
Cit.14954.1.S1_at	5.62423	5.57264	6.09861	6.1672	0.534474	5.44288	5.40411	6.42511	6.43814	1.00813	moderately similar to ( 428)AT1G42430| Symbols: | similar to unknown protein [Arabidopsis thaliana] (TAIR:AT3G55760.1); similar to unknown protein [Arabidopsis thaliana] (TAIR:AT3G55760.2); similar to unnamed protein product [Vitis vinifera] (GB:CAO62020.1); similar to Hypothetical protein [Oryza sativa (japonica cultivar-group)] (GB:AAN05510.1); similar to hypothetical protein OsI_009645 [Oryza …
Cit.14961.1.S1_at	5.60507	5.8947	4.65212	4.57572	-1.13596	4.54184	5.23184	4.13979	4.48381	-0.575047	weakly similar to ( 117)AT4G32870| Symbols: | similar to unknown protein [Arabidopsis thaliana] (TAIR:AT2G25770.2); similar to unknown protein [Arabidopsis thaliana] (TAIR:AT2G25770.1); similar to unknown [Populus trichocarpa x Populus deltoides] (GB:ABK96434.1); contains domain SSF55961 (SSF55961) | chr4:15862172-15862645 FORWARD affx|C37_19860;
Cit.14971.1.S1_at	4.99278	5.01982	6.06601	6.29578	1.17459	5.12503	5.10175	5.7569	5.73398	0.632047	moderately similar to ( 257)AT5G15390| Symbols: | tRNA/rRNA methyltransferase (SpoU) family protein | chr5:4995336-4997258 FORWARD affx|C37_19870;
Cit.14998.1.S1_at	9.1345	9.02487	7.23575	6.84591	-2.03885	9.44409	9.06485	7.20847	7.32814	-1.98616	very weakly similar to (97.4)AT4G03500| Symbols: | ankyrin repeat family protein | chr4:1553451-1556569 FORWARD affx|C37_19914;
Cit.14999.1.S1_s_at	10.5557	10.4459	8.63336	8.4093	-1.97946	10.7507	10.6268	8.47004	8.60981	-2.14882	affx|C37_19915;
Cit.15030.1.S1_at	7.85381	8.04028	6.31651	6.21156	-1.68301	8.24461	7.91058	6.44934	6.46589	-1.61998	very weakly similar to (88.6)AT5G51920| Symbols: | catalytic/ pyridoxal phosphate binding | chr5:21114428-21116140 REVERSE affx|C37_19971;
Cit.15031.1.S1_at	8.98754	8.99842	7.30362	6.92172	-1.88031	9.22881	8.92046	7.63217	7.60548	-1.45581	moderately similar to ( 284)AT2G17120| Symbols: LYM2 | LYM2 (LYSM DOMAIN GPI-ANCHORED PROTEIN 2 PRECURSOR) | chr2:7466238-7467730 FORWARD affx|C37_19972;
Cit.15047.1.S1_at	7.05703	7.03542	6.19772	6.19315	-0.850793	7.09768	7.24092	6.25856	6.05138	-1.01433	moderately similar to ( 342)AT2G32290| Symbols: BMY5, BAM6 | BAM6/BMY5 (BETA-AMYLASE 6); beta-amylase | chr2:13721720-13723983 REVERSEmoderately similar to ( 392)AMYB_MEDSA affx|C37_19995;
Cit.15048.1.S1_at	6.51679	6.52713	8.26114	7.98623	1.60173	7.06705	7.20764	8.25831	8.11882	1.05122	moderately similar to ( 272)AT5G60450| Symbols: ARF4 | ARF4 (AUXIN RESPONSE FACTOR 4); transcription factor | chr5:24325784-24329413 REVERSE affx|C37_19996;
Cit.15048.1.S1_s_at	7.33639	7.23405	8.19463	8.15524	0.889716	7.23771	7.29266	8.47366	8.29875	1.12102	moderately similar to ( 272)AT5G60450| Symbols: ARF4 | ARF4 (AUXIN RESPONSE FACTOR 4); transcription factor | chr5:24325784-24329413 REVERSE affx|C37_19996;
Cit.15109.1.S1_s_at	5.5498	5.81472	4.76192	4.69945	-0.951571	5.15726	5.4202	4.28504	4.27919	-1.00662	affx|C37_20082;
Cit.15137.1.S1_at	9.13393	9.1368	9.08937	8.2591	-0.461135	9.87525	9.58776	7.23485	7.33758	-2.44529	moderately similar to ( 256)AT2G41380| Symbols: | embryo-abundant protein-related | chr2:17259059-17259964 FORWARD affx|C37_20130;
Cit.15144.1.S1_s_at	3.59528	3.62094	4.63872	4.80491	1.11371	3.58202	3.73816	4.02544	4.05742	0.381345	weakly similar to ( 170)AT2G47500| Symbols: | microtubule motor | chr2:19500317-19504952 FORWARD affx|C37_20143;
Cit.15153.1.S1_at	7.93802	8.05731	6.68816	6.62309	-1.34203	8.10912	7.38078	6.48048	6.41832	-1.29555	moderately similar to ( 225)AT3G28210| Symbols: PMZ | PMZ; zinc ion binding | chr3:10521822-10522460 FORWARD affx|C37_20155;
Cit.15161.1.S1_at	6.8689	6.98759	7.97618	8.02574	1.07271	6.32865	6.02919	7.98027	8.12569	1.87406	weakly similar to ( 109)AT1G73650| Symbols: | oxidoreductase, acting on the CH-CH group of donors | chr1:27692081-27693267 REVERSE affx|C37_20166;
Cit.15183.1.S1_at	7.48373	7.56765	8.42926	8.44853	0.913202	7.24338	7.13743	8.24483	8.23608	1.05005	moderately similar to ( 249)AT4G26370| Symbols: | antitermination NusB domain-containing protein | chr4:13334775-13336162 REVERSE affx|C37_20203;
Cit.15190.1.S1_at	4.70331	4.9179	5.61717	5.60455	0.800254	4.30994	4.64382	5.46122	5.5514	1.02943	highly similar to ( 514)AT2G13290| Symbols: | glycosyl transferase family 17 protein | chr2:5519140-5520225 FORWARD affx|C37_20212;
Cit.15223.1.S1_at	6.2056	6.27621	7.2108	7.28307	1.00603	5.98638	7.218	6.73219	6.72343	0.125622	moderately similar to ( 272)AT4G00026| Symbols: | similar to unnamed protein product [Vitis vinifera] (GB:CAO66702.1); contains InterPro domain Mitochondrial import inner membrane translocase, subunit Tim21 (InterPro:IPR013261) | chr4:11634-13285 REVERSE affx|C37_20266;
Cit.15266.1.S1_s_at	6.33483	6.12757	7.64575	7.52479	1.35407	6.68346	6.44495	7.34467	7.50935	0.862801	moderately similar to ( 306)AT5G66770| Symbols: | scarecrow transcription factor family protein | chr5:26677949-26679703 FORWARDweakly similar to ( 134)CIGR2_ORYSA affx|C37_20337;
Cit.15292.1.S1_at	7.44838	7.24605	7.9688	7.67555	0.474965	6.92591	6.61753	7.82637	8.02192	1.15243	highly similar to ( 526)AT1G27480| Symbols: | lecithin:cholesterol acyltransferase family protein / LACT family protein | chr1:9544594-9546155 FORWARD affx|C37_20376;
Cit.15321.1.S1_at	4.23664	4.72176	5.33895	5.50161	0.941084	4.17286	4.16793	5.67355	5.60209	1.46742	moderately similar to ( 272)AT4G32070| Symbols: | octicosapeptide/Phox/Bem1p (PB1) domain-containing protein / tetratricopeptide repeat (TPR)-containing protein | chr4:15504668-15507103 REVERSE affx|C37_20417;
Cit.15338.1.S1_at	6.1044	6.40671	6.94929	8.05153	1.24485	5.1842	6.09311	6.02085	5.86894	0.306242	weakly similar to ( 142)AT3G46230| Symbols: | ATHSP17.4 (Arabidopsis thaliana heat shock protein 17.4) | chr3:16995248-16995718 REVERSEweakly similar to ( 142)HSP11_HELAN affx|C37_20446;
Cit.15355.1.S1_at	8.88491	8.86104	8.02358	7.93464	-0.893867	7.2795	7.55293	6.26145	6.42923	-1.07088	moderately similar to ( 294)AT4G10490| Symbols: | oxidoreductase, 2OG-Fe(II) oxygenase family protein | chr4:6483896-6485175 FORWARDweakly similar to ( 156)GAOX2_ORYSA affx|C37_20472;
Cit.15386.1.S1_at	6.12388	6.13498	5.15075	4.36114	-1.37348	7.36613	7.05176	4.05049	4.57027	-2.89857	weakly similar to ( 175)AT2G29120| Symbols: GLR2.7, ATGLR2.7 | ATGLR2.7 (Arabidopsis thaliana glutamate receptor 2.7) | chr2:12518556-12522970 REVERSEweakly similar to ( 142)GLR31_ORYSA affx|C37_20523;
Cit.15388.1.S1_s_at	6.188	6.24438	7.17232	7.33564	1.03779	6.2501	6.02637	6.90936	7.11773	0.875308	moderately similar to ( 474)AT1G29820| Symbols: | similar to unknown protein [Arabidopsis thaliana] (TAIR:AT1G29830.2); similar to unknown protein [Arabidopsis thaliana] (TAIR:AT1G29830.1); similar to unnamed protein product [Vitis vinifera] (GB:CAO66903.1) | chr1:10438203-10440609 FORWARD affx|C37_20525;
Cit.15396.1.S1_s_at	8.7112	8.45757	7.48939	7.52254	-1.07842	8.51635	8.35413	6.99667	6.88311	-1.49535	moderately similar to ( 309)AT1G07710| Symbols: | ankyrin repeat family protein | chr1:2386272-2387983 REVERSE affx|C37_20539;
Cit.15404.1.S1_at	9.37233	9.38632	6.99283	7.56603	-2.0999	7.38254	6.47208	7.7227	7.74321	0.805643	moderately similar to ( 221)AT4G33720| Symbols: | pathogenesis-related protein, putative | chr4:16182816-16183307 FORWARDmoderately similar to ( 215)PR1C_TOBAC affx|C37_20555;
Cit.15412.1.S1_at	5.25244	5.05006	4.72522	4.95276	-0.312261	5.36811	4.81398	3.82089	4.0294	-1.1659	moderately similar to ( 244)AT2G04030| Symbols: EMB1956, CR88 | CR88 (EMBRYO DEFECTIVE 1956); ATP binding | chr2:1281980-1285906 FORWARDweakly similar to ( 119)HSP83_IPONI affx|C37_20571;
Cit.15452.1.S1_s_at	4.11784	4.21828	3.55773	3.42156	-0.678412	4.67127	4.67259	3.41065	3.69037	-1.12142	affx|C37_20642;
Cit.15510.1.S1_at	7.81627	7.89327	8.73424	8.89416	0.95943	7.42286	7.33063	8.66531	8.74052	1.32617	affx|C37_20725;
Cit.15529.1.S1_at	7.08455	7.02972	8.34484	8.2186	1.22459	6.18336	6.06834	7.28299	7.22648	1.12889	moderately similar to ( 384)AT5G08130| Symbols: BIM1 | BIM1 (BES1-interacting Myc-like protein 1) | chr5:2606656-2609572 REVERSE affx|C37_20764;
Cit.15542.1.S1_at	6.13278	5.8947	5.82859	6.1876	-0.00564247	3.17879	4.00357	4.80432	4.63413	1.12804	highly similar to ( 597)AT5G41040| Symbols: | transferase family protein | chr5:16448810-16450314 FORWARDweakly similar to ( 191)HCBT1_DIACA affx|C37_20788;
Cit.15547.1.S1_at	6.14996	6.17829	7.44382	7.43358	1.27458	6.13335	6.01992	6.8616	7.05234	0.880336	weakly similar to ( 142)AT4G20970| Symbols: | basic helix-loop-helix (bHLH) family protein | chr4:11215270-11216223 FORWARD affx|C37_20797;
Cit.15551.1.S1_a_at	4.86534	5.60846	4.25177	3.91545	-1.15329	4.37728	5.10194	4.5959	4.58181	-0.150753	weakly similar to ( 177)AT1G10390| Symbols: | nucleoporin family protein | chr1:3407266-3412046 REVERSE affx|C37_20801;
Cit.1557.1.S1_s_at	11.1939	11.209	12.0178	12.0254	0.8201	9.30186	9.57599	10.9117	10.9483	1.4911	affx|C37_01972;
Cit.15607.1.S1_at	4.46575	4.95454	5.49871	5.60737	0.842899	3.79033	3.9597	5.41124	4.97455	1.31788	moderately similar to ( 246)AT5G06530| Symbols: | ABC transporter family protein | chr5:1990335-1994606 REVERSE affx|C37_20888;
Cit.15620.1.S1_at	7.38376	7.327	7.3335	7.55388	0.0883055	7.17731	6.97847	8.22154	8.12038	1.09307	weakly similar to ( 122)AT4G33030| Symbols: SQD1 | SQD1 (sulfoquinovosyldiacylglycerol 1); UDPsulfoquinovose synthase | chr4:15936054-15937569 FORWARDweakly similar to ( 126)SQD1_SPIOL affx|C37_20909;
Cit.15649.1.S1_at	6.69674	6.67989	3.74542	3.11441	-3.2584	6.40072	6.15622	3.82738	3.6117	-2.55894	weakly similar to ( 145)AT4G25470| Symbols: DREB1C, FTQ4, CBF2 | CBF2 (FREEZING TOLERANCE QTL 4); DNA binding / transcription activator/ transcription factor | chr4:13015446-13016096 REVERSE affx|C37_20955;
Cit.15658.1.S1_at	6.30245	6.30359	7.18814	7.14877	0.865434	6.29001	6.02444	7.47767	7.32589	1.24456	moderately similar to ( 350)AT1G65230| Symbols: | similar to hypothetical protein [Vitis vinifera] (GB:CAN76393.1) | chr1:24232830-24234427 FORWARD affx|C37_20973;
Cit.15663.1.S1_at	7.24986	7.19357	8.22503	8.13404	0.957824	6.94237	7.30253	8.27062	8.1317	1.07871	moderately similar to ( 347)AT3G19960| Symbols: ATM1 | ATATM (myosin 1); motor | chr3:6949793-6956742 FORWARD affx|C37_20979;
Cit.15670.1.S1_at	8.34925	8.12525	6.85438	6.85707	-1.38153	8.08072	7.77832	6.90954	6.96597	-0.99177	weakly similar to ( 193)AT5G47070| Symbols: | protein kinase, putative | chr5:19135910-19137755 REVERSEvery weakly similar to (87.8)NORK_PEA affx|C37_20989;
Cit.15677.1.S1_s_at	6.03365	5.90009	7.31967	7.12564	1.25579	6.74217	7.12012	6.63932	6.40921	-0.406879	moderately similar to ( 275)AT4G13510| Symbols: ATAMT1, ATAMT1;1, AMT1;1 | AMT1;1 (AMMONIUM TRANSPORT 1); ammonium transmembrane transporter | chr4:7858216-7859721 FORWARD affx|C37_21001;
Cit.15692.1.S1_s_at	5.09713	4.63764	6.10963	6.00362	1.18924	5.37964	5.29593	5.75972	5.36819	0.226171	moderately similar to ( 343)AT4G00150| Symbols: | scarecrow-like transcription factor 6 (SCL6) | chr4:57429-59105 REVERSEweakly similar to ( 127)GAIPB_CUCMA affx|C37_21020;
Cit.15695.1.S1_at	6.46885	6.11075	5.30415	5.5263	-0.874572	6.18062	5.9684	4.8442	5.18984	-1.05749	moderately similar to ( 331)AT4G16820| Symbols: | lipase class 3 family protein | chr4:9467582-9469135 FORWARD affx|C37_21024;
Cit.15696.1.S1_s_at	8.87099	8.85691	9.83555	10.1646	1.13611	9.04077	8.81206	9.53385	9.62931	0.655162	weakly similar to ( 132)AT3G05975| Symbols: | similar to unknown protein [Arabidopsis thaliana] (TAIR:AT3G54200.1); similar to hypothetical protein [Vitis vinifera] (GB:CAN63322.1); contains InterPro domain Harpin-induced 1 (InterPro:IPR010847) | chr3:1792151-1792720 REVERSE affx|C37_21027;
Cit.15712.1.S1_at	8.4357	8.49069	7.07957	7.04594	-1.40044	9.32453	8.84952	7.11826	7.18629	-1.93475	weakly similar to ( 126)AT1G72430| Symbols: | auxin-responsive protein-related | chr1:27268812-27269171 REVERSE affx|C37_21049;
Cit.15722.1.S1_at	8.21625	8.21016	7.1825	7.02839	-1.10776	8.21151	7.84785	6.95005	7.33487	-0.887222	weakly similar to ( 140)AT3G18710| Symbols: | U-box domain-containing protein | chr3:6434240-6435487 REVERSE affx|C37_21061;
Cit.15742.1.S1_at	6.08172	5.9585	7.54891	7.9315	1.7201	4.63479	4.54897	7.98933	7.87541	3.34049	moderately similar to ( 278)AT1G75900| Symbols: | family II extracellular lipase 3 (EXL3) | chr1:28502840-28504604 FORWARDweakly similar to ( 200)APG_BRANA affx|C37_21092;
Cit.15757.1.S1_at	4.18565	3.69569	3.78227	3.36881	-0.365129	5.01367	4.0011	3.4521	3.31153	-1.12557	affx|C37_21118;
Cit.15760.1.S1_at	8.4583	8.2328	7.3516	7.26933	-1.03509	6.95599	7.43029	7.29196	7.20786	0.0567746	moderately similar to ( 319)AT4G01070| Symbols: GT72B1 | GT72B1; UDP-glucosyltransferase/ UDP-glycosyltransferase/ transferase, transferring glycosyl groups | chr4:461858-463300 REVERSEweakly similar to ( 173)ZOX_PHAVU affx|C37_21123;
Cit.15785.1.S1_at	8.27877	8.39314	6.81237	6.52144	-1.66905	8.88106	8.59718	6.22833	6.52536	-2.36228	weakly similar to ( 103)AT4G20970| Symbols: | basic helix-loop-helix (bHLH) family protein | chr4:11215270-11216223 FORWARD affx|C37_21159;
Cit.15874.1.S1_at	9.44082	9.49611	8.81828	8.74509	-0.686782	9.54991	9.6171	7.83595	7.61561	-1.85773	affx|C37_21314;
Cit.1588.1.S1_at	5.28681	5.13807	3.84371	4.48926	-1.04595	4.84752	5.0544	4.06244	4.265	-0.787241	affx|C37_02008;
Cit.15917.1.S1_at	5.42074	5.49442	3.62257	3.75598	-1.76831	4.49474	4.27917	3.29572	3.46341	-1.00739	weakly similar to ( 184)AT5G52060| Symbols: ATBAG1 | ATBAG1 (ARABIDOPSIS THALIANA BCL-2-ASSOCIATED ATHANOGENE 1); protein binding | chr5:21169675-21170967 REVERSE affx|C37_21405;
Cit.15919.1.S1_at	6.92842	7.0218	7.09199	6.50805	-0.175091	5.9992	5.73488	7.09183	6.92267	1.14021	moderately similar to ( 482)AT2G40460| Symbols: | proton-dependent oligopeptide transport (POT) family protein | chr2:16904201-16908249 FORWARD affx|C37_21409;
Cit.1592.1.S1_at	4.09936	4.19461	2.89011	3.33395	-1.03496	3.86154	5.15892	2.89334	3.30944	-1.40884	weakly similar to ( 171)AT4G22120| Symbols: | early-responsive to dehydration protein-related / ERD protein-related | chr4:11715988-11719156 REVERSE affx|C37_02013;
Cit.1592.1.S1_s_at	10.1901	10.1428	8.70291	8.84161	-1.39416	9.94167	10.1096	8.8463	8.84463	-1.18016	weakly similar to ( 171)AT4G22120| Symbols: | early-responsive to dehydration protein-related / ERD protein-related | chr4:11715988-11719156 REVERSE affx|C37_02013;
Cit.15951.1.S1_at	7.87375	7.93545	8.7838	8.90197	0.938287	7.54628	7.70892	8.69932	8.62477	1.03445	moderately similar to ( 257)AT1G80530| Symbols: | nodulin family protein | chr1:30283116-30285139 REVERSE affx|C37_21474;
Cit.15953.1.S1_at	4.98053	5.16121	6.61855	6.43862	1.45771	5.17324	4.89978	5.87644	5.88323	0.843321	moderately similar to ( 420)AT1G53390| Symbols: | ATPase, coupled to transmembrane movement of substances | chr1:19921865-19927247 FORWARD affx|C37_21478;
Cit.15958.1.S1_at	4.49784	3.76675	4.37453	4.01821	0.0640757	6.81111	5.92392	4.60673	4.1885	-1.9699	moderately similar to ( 231)AT2G26560| Symbols: PLP2, PLA2A, PLA IIA | PLP2 (PHOSPHOLIPASE A 2A); nutrient reservoir | chr2:11300990-11302786 REVERSEweakly similar to ( 122)PAT3_SOLTU affx|C37_21487;
Cit.15966.1.S1_at	6.52117	6.55623	4.97272	5.0016	-1.55154	5.75057	5.47548	4.83065	4.54215	-0.926623	moderately similar to ( 450)AT5G07920| Symbols: ATDGK1 | DGK1 (DIACYLGLYCEROL KINASE 1, DIACYLGLYCEROL KINASE1); diacylglycerol kinase | chr5:2525198-2528397 REVERSE affx|C37_21503;
Cit.15967.1.S1_at	3.68356	3.62908	5.653	6.0475	2.19393	3.03849	2.71806	4.14943	4.49116	1.44202	moderately similar to ( 243)AT5G09970| Symbols: CYP78A7 | CYP78A7 (cytochrome P450, family 78, subfamily A, polypeptide 7); oxygen binding | chr5:3112242-3113988 FORWARDmoderately similar to ( 244)C78AB_ORYSA affx|C37_21505;
Cit.15993.1.S1_at	6.23176	6.0605	4.81383	4.68805	-1.39519	6.21319	5.94236	4.76563	4.96259	-1.21366	moderately similar to ( 315)AT1G25390| Symbols: | protein kinase family protein | chr1:8906627-8908787 REVERSEweakly similar to ( 163)NORK_MEDTR affx|C37_21561;
Cit.15997.1.S1_at	7.44531	7.4459	8.41181	8.44203	0.981319	7.7111	7.40458	8.58047	8.60168	1.03324	moderately similar to ( 206)AT2G40410| Symbols: | Ca(2+)-dependent nuclease, putative | chr2:16880587-16882293 FORWARD affx|C37_21571;
Cit.16017.1.S1_at	9.21189	9.0593	7.13802	6.60932	-2.26193	9.13342	8.85944	6.26543	6.08606	-2.82068	moderately similar to ( 280)AT2G26640| Symbols: | beta-ketoacyl-CoA synthase, putative | chr2:11337172-11338701 FORWARD affx|C37_21605;
Cit.16051.1.S1_at	5.52728	5.67975	7.71653	7.49284	2.00117	5.76883	5.68722	7.56312	7.6863	1.89668	weakly similar to ( 191)AT3G26160| Symbols: CYP71B17 | CYP71B17 (cytochrome P450, family 71, subfamily B, polypeptide 17); oxygen binding | chr3:9569517-9571108 REVERSEmoderately similar to ( 216)C71D9_SOYBN affx|C37_21672;
Cit.16059.1.S1_at	6.58639	6.50943	7.71238	7.93762	1.27709	6.69722	6.82972	7.22112	7.46807	0.581127	very weakly similar to (89.4)AT4G17310| Symbols: | transcription factor | chr4:9685441-9686860 REVERSE affx|C37_21685;
Cit.16085.1.S1_at	8.58104	8.52758	7.90651	7.69843	-0.751841	9.11412	8.48797	7.7435	7.75645	-1.05107	affx|C37_21740;
Cit.16091.1.S1_at	6.8237	6.78808	6.00928	5.74112	-0.930692	6.77397	6.92347	5.82655	5.82756	-1.02167	moderately similar to ( 375)AT1G31280| Symbols: AGO2 | AGO2 (ARGONAUTE 2); nucleic acid binding | chr1:11181758-11185093 FORWARD affx|C37_21753;
Cit.16112.1.S1_at	7.3054	7.36473	7.34284	6.94079	-0.193248	7.52976	7.48185	6.16956	6.02328	-1.40939	very weakly similar to (87.4)AT3G22370| Symbols: ATAOX1A, AOX1A | AOX1A (alternative oxidase 1A); alternative oxidase | chr3:7906897-7908423 FORWARDvery weakly similar to (89.4)AOX1_SOYBN affx|C37_21789;
Cit.16156.1.S1_at	9.01921	8.76117	7.61304	7.43452	-1.36641	9.13531	8.97736	6.65854	6.5685	-2.44281	moderately similar to ( 206)AT5G41330| Symbols: | potassium channel tetramerisation domain-containing protein | chr5:16553680-16555056 REVERSE affx|C37_21872;
Cit.16165.1.S1_at	6.07599	6.27247	7.62572	7.58631	1.43179	6.22984	5.97573	7.39897	7.41053	1.30196	moderately similar to ( 344)AT1G77380| Symbols: AAP3 | AAP3 (amino acid permease 3); amino acid transmembrane transporter | chr1:29080095-29082146 REVERSE affx|C37_21883;
Cit.16188.1.S1_at	5.68439	6.09138	5.39433	5.45366	-0.463894	6.15212	5.48176	4.7819	4.58175	-1.13512	affx|C37_21922;
Cit.16192.1.S1_at	9.56735	9.92767	9.39952	9.52299	-0.286253	10.3181	10.822	9.31155	9.37241	-1.22805	affx|C37_21930;
Cit.16213.1.S1_at	5.00374	4.72356	6.12558	5.88772	1.143	5.18574	5.28307	6.11939	5.9325	0.791543	affx|C37_21965;
Cit.16223.1.S1_at	8.22799	8.25226	6.97265	6.58095	-1.46333	8.15913	7.78519	6.29159	6.4494	-1.60167	affx|C37_21987;
Cit.16235.1.S1_at	4.20757	4.13733	5.79567	5.62808	1.53942	4.34211	4.45936	5.48081	5.68247	1.18091	affx|C37_22008;
Cit.1625.1.S1_s_at	8.40423	8.40992	8.35848	8.80581	0.175069	8.24581	7.85734	9.04136	9.15334	1.04578	moderately similar to ( 238)AT2G22670| Symbols: IAA8 | IAA8 (indoleacetic acid-induced protein 8) | chr2:9644216-9645539 FORWARDmoderately similar to ( 227)IAA30_ORYSA affx|C37_02056;
Cit.16250.1.S1_at	3.85929	3.77058	5.2759	5.10194	1.37399	3.50997	3.99725	4.39161	5.02873	0.956561	weakly similar to ( 155)AT3G59670| Symbols: | similar to unknown protein [Arabidopsis thaliana] (TAIR:AT4G37440.2); similar to unknown protein [Arabidopsis thaliana] (TAIR:AT4G37440.1); similar to unnamed protein product [Vitis vinifera] (GB:CAO46283.1) | chr3:22051462-22053357 FORWARD affx|C37_22030;
Cit.16254.1.S1_at	6.43497	6.48145	8.18406	8.17854	1.72309	6.72189	6.33288	8.27107	8.3491	1.7827	moderately similar to ( 290)AT3G02630| Symbols: | acyl-(acyl-carrier-protein) desaturase, putative / stearoyl-ACP desaturase, putative | chr3:562171-564531 FORWARDmoderately similar to ( 286)STAD_SPIOL affx|C37_22036;
Cit.16263.1.S1_at	5.99745	6.03186	7.28278	7.41951	1.33649	6.33033	6.11007	6.77668	6.86986	0.603071	moderately similar to ( 330)AT5G38970| Symbols: ATBR6OX, CYP85A1, BR6OX, BR6OX1 | BR6OX1 (BRASSINOSTEROID-6-OXIDASE); oxygen binding | chr5:15612415-15615004 REVERSEmoderately similar to ( 366)C85A_PHAVU affx|C37_22050;
Cit.16271.1.S1_at	6.32802	6.66038	5.57639	5.56153	-0.92524	6.08589	5.82132	3.60496	3.96996	-2.16614	moderately similar to ( 315)AT1G67230| Symbols: LINC1 | LINC1 (LITTLE NUCLEI1) | chr1:25155224-25159695 REVERSE affx|C37_22063;
Cit.16280.1.S1_at	4.28264	5.65487	7.36404	7.52557	2.47606	5.48861	5.85139	7.45082	7.47271	1.79176	affx|C37_22076;
Cit.16281.1.S1_at	6.12393	6.23917	4.81099	5.42748	-1.06231	6.04357	5.55793	3.83228	3.98957	-1.88982	weakly similar to ( 108)AT2G35050| Symbols: | protein kinase family protein | chr2:14776787-14781875 FORWARD affx|C37_22077;
Cit.16305.1.S1_at	6.46482	6.17457	6.95345	6.97644	0.645248	6.71768	6.49469	7.73549	7.68686	1.10499	moderately similar to ( 417)AT4G19170| Symbols: NCED4 | NCED4 (NINE-CIS-EPOXYCAROTENOID DIOXYGENASE 4) | chr4:10481846-10483633 FORWARD affx|C37_22112;
Cit.16317.1.S1_at	6.36643	6.32984	7.56248	7.54738	1.2068	6.51978	6.67925	7.1618	7.27704	0.619904	moderately similar to ( 267)AT3G21540| Symbols: | transducin family protein / WD-40 repeat family protein | chr3:7586106-7590862 REVERSE affx|C37_22131;
Cit.1632.1.S1_s_at	8.56202	8.52463	7.37664	7.2147	-1.24766	8.01816	8.51358	6.75001	6.90374	-1.439	weakly similar to ( 152)AT3G54810| Symbols: BME3-ZF, BME3 | BME3/BME3-ZF (BLUE MICROPYLAR END3); transcription factor | chr3:20307935-20309214 FORWARD affx|C37_02065;
Cit.1633.1.S1_x_at	7.71362	7.48451	6.58026	6.53997	-1.03895	7.55804	7.30428	6.0156	5.93501	-1.45586	weakly similar to ( 105)AT3G54810| Symbols: BME3-ZF, BME3 | BME3/BME3-ZF (BLUE MICROPYLAR END3); transcription factor | chr3:20307935-20309214 FORWARD affx|C37_02067;
Cit.16333.1.S1_at	7.71126	7.83306	6.52424	6.6862	-1.16694	7.63684	7.45427	7.28507	7.02529	-0.390369	weakly similar to ( 155)AT5G08480| Symbols: | VQ motif-containing protein | chr5:2744487-2745008 FORWARD affx|C37_22157;
Cit.16334.1.S1_at	4.08585	3.97212	5.18743	5.25268	1.19107	3.61105	4.30646	5.21778	5.11817	1.20922	weakly similar to ( 105)AT1G79900| Symbols: ATMBAC2, BAC2 | ATMBAC2/BAC2 (Arabidopsis mitochondrial basic amino acid carrier 2); L-ornithine transmembrane transporter/ binding / carnitine:acyl carnitine antiporter | chr1:30057417-30058492 REVERSE affx|C37_22158;
Cit.1635.1.S1_s_at	10.6442	10.503	10.9247	10.9753	0.376392	10.9397	10.2422	11.5911	11.6877	1.04847	moderately similar to ( 291)AT3G53620| Symbols: ATPPA4 | ATPPA4 (ARABIDOPSIS THALIANA PYROPHOSPHORYLASE 4); inorganic diphosphatase/ pyrophosphatase | chr3:19892469-19894286 FORWARDmoderately similar to ( 275)IPYR_ORYSA affx|C37_02069;
Cit.1637.1.S1_at	6.6597	6.60444	7.93866	7.84667	1.2606	6.55539	6.96475	8.21603	8.15312	1.42451	moderately similar to ( 384)AT3G53620| Symbols: ATPPA4 | ATPPA4 (ARABIDOPSIS THALIANA PYROPHOSPHORYLASE 4); inorganic diphosphatase/ pyrophosphatase | chr3:19892469-19894286 FORWARDmoderately similar to ( 352)IPYR_SOLTU affx|C37_02071;
Cit.16377.1.S1_at	6.58717	6.45983	6.53059	6.30842	-0.103993	6.67434	6.81011	5.13884	4.9238	-1.7109	moderately similar to ( 318)AT1G32750| Symbols: TAF1, HAF1, HAC13, GTD1, HAF01 | HAF01 (HISTONE ACETYLTRANSFERASE OF THE TAFII250 FAMILY 1); DNA binding | chr1:11846365-11856241 REVERSE affx|C37_22228;
Cit.16393.1.S1_at	5.51874	5.44665	5.43951	5.46829	-0.0287953	5.93479	5.76163	4.70077	4.84825	-1.0737	weakly similar to ( 101)AT4G37020| Symbols: | similar to unnamed protein product [Vitis vinifera] (GB:CAO71839.1); contains domain PTHR10967:SF2 (PTHR10967:SF2); contains domain PTHR10967 (PTHR10967) | chr4:17445772-17447129 FORWARD affx|C37_22252;
Cit.16432.1.S1_at	6.4992	6.74945	9.15578	8.90893	2.40802	7.1097	6.33686	9.91779	9.73463	3.10292	affx|C37_22312;
Cit.1645.1.S1_s_at	8.20203	8.22322	7.1823	7.19419	-1.02438	8.02669	7.71203	7.10903	7.32119	-0.654251	highly similar to ( 614)AT1G53840| Symbols: ATPME1 | ATPME1 (Arabidopsis thaliana pectin methylesterase 1); pectinesterase | chr1:20105201-20107126 FORWARDhighly similar to ( 631)PME3_PHAVU affx|C37_02079;
Cit.1648.1.S1_at	5.84261	5.74823	5.38281	5.08329	-0.56237	6.01173	6.31609	5.198	5.00277	-1.06353	weakly similar to ( 169)AT2G37940| Symbols: | similar to phosphatidic acid phosphatase-related / PAP2-related [Arabidopsis thaliana] (TAIR:AT3G54020.1); similar to unnamed protein product [Vitis vinifera] (GB:CAO15746.1); contains domain PTHR21290:SF1 (PTHR21290:SF1); contains domain PTHR21290 (PTHR21290) | chr2:15884247-15886489 FORWARD affx|C37_02084;
Cit.16492.1.S1_at	5.49576	5.34236	4.91047	3.55885	-1.1844	3.59096	4.73205	3.19121	3.05984	-1.03599	weakly similar to ( 138)AT5G38200| Symbols: | hydrolase | chr5:15273613-15275704 FORWARD affx|C37_22403;
Cit.165.1.S1_s_at	5.35677	5.19457	7.09062	7.13153	1.83541	4.07667	4.01215	6.33011	6.12551	2.1834	moderately similar to ( 201)AT3G22840| Symbols: ELIP, ELIP1 | ELIP1 (EARLY LIGHT-INDUCABLE PROTEIN); chlorophyll binding | chr3:8084635-8085452 REVERSEweakly similar to ( 180)ELI_PEA affx|C37_00215;
Cit.1650.1.S1_s_at	10.5241	10.4219	9.11193	9.0952	-1.3694	10.5832	10.5613	9.23913	9.13119	-1.38711	moderately similar to ( 479)AT3G54020| Symbols: | phosphatidic acid phosphatase-related / PAP2-related | chr3:20017076-20018998 FORWARD affx|C37_02086;
Cit.16508.1.S1_at	5.89691	5.4769	3.99892	3.98647	-1.69421	5.6937	4.90661	3.51375	3.71423	-1.68617	affx|C37_22427;
Cit.16510.1.S1_at	6.76341	6.75134	5.14805	5.83031	-1.2682	3.65695	4.34361	4.70281	4.75168	0.726961	affx|C37_22434;
Cit.16512.1.S1_at	7.18611	7.06789	8.03847	8.21987	1.00217	6.96443	6.88935	7.63411	7.67605	0.728191	moderately similar to ( 315)AT4G39470| Symbols: | chloroplast lumen common family protein | chr4:18359729-18361159 REVERSE affx|C37_22439;
Cit.16513.1.S1_at	7.36038	7.41596	6.5779	6.3847	-0.906868	7.96826	7.97899	6.53803	6.48889	-1.46017	weakly similar to ( 128)AT2G23200| Symbols: | protein kinase family protein | chr2:9886431-9888935 FORWARD affx|C37_22441;
Cit.16537.1.S1_at	9.01812	9.0589	7.28235	6.76444	-2.01511	9.79121	8.79375	5.98588	5.93206	-3.33351	moderately similar to ( 207)AT2G32030| Symbols: | GCN5-related N-acetyltransferase (GNAT) family protein | chr2:13639752-13640318 REVERSE affx|C37_22471;
Cit.16552.1.S1_at	5.61356	5.5791	6.75769	6.60901	1.08702	5.18732	5.25069	6.53816	6.45784	1.27899	weakly similar to ( 155)AT2G31890| Symbols: | similar to hypothetical protein [Vitis vinifera] (GB:CAN78554.1); similar to unnamed protein product [Vitis vinifera] (GB:CAO46382.1); contains InterPro domain RAP domain (InterPro:IPR013584) | chr2:13564177-13566792 REVERSE affx|C37_22498;
Cit.16557.1.S1_at	7.69081	7.53417	6.46579	6.56814	-1.09553	7.95137	7.70945	6.31756	6.38334	-1.47996	moderately similar to ( 205)AT1G04280| Symbols: | similar to unknown protein [Arabidopsis thaliana] (TAIR:AT1G06750.1); similar to unnamed protein product [Vitis vinifera] (GB:CAO71304.1); contains domain SSF52540 (SSF52540); contains domain G3DSA:3.40.50.300 (G3DSA:3.40.50.300) | chr1:1143642-1146540 REVERSE affx|C37_22504;
Cit.16583.1.S1_at	8.54202	8.60194	7.81529	7.5473	-0.890686	8.90302	8.81054	7.71339	7.8237	-1.08823	moderately similar to ( 298)AT5G37990| Symbols: | S-adenosylmethionine-dependent methyltransferase | chr5:15151097-15152678 REVERSEweakly similar to ( 180)BAMT_ANTMA affx|C37_22547;
Cit.16619.1.S1_at	5.31271	5.27904	4.83262	4.78665	-0.486239	5.2474	5.00825	4.18516	3.84918	-1.11066	moderately similar to ( 451)AT3G63380| Symbols: | calcium-transporting ATPase, plasma membrane-type, putative / Ca(2+)-ATPase, putative (ACA12) | chr3:23418087-23421188 REVERSEmoderately similar to ( 333)ACA5_ORYSA affx|C37_22600;
Cit.16631.1.S1_at	7.6384	7.47675	8.62926	8.54057	1.02734	7.48381	7.83227	8.33375	8.21356	0.615618	moderately similar to ( 369)AT5G27600| Symbols: LACS7 | LACS7 (LONG-CHAIN ACYL-COA SYNTHETASE 7) | chr5:9742619-9746798 FORWARD affx|C37_22630;
Cit.16631.1.S1_s_at	7.37968	7.36315	8.42254	8.4783	1.079	7.16504	7.10305	8.25016	8.08356	1.03282	moderately similar to ( 369)AT5G27600| Symbols: LACS7 | LACS7 (LONG-CHAIN ACYL-COA SYNTHETASE 7) | chr5:9742619-9746798 FORWARD affx|C37_22630;
Cit.16633.1.S1_at	7.25077	7.3333	7.0829	7.02126	-0.239957	7.4639	7.50432	6.39189	6.31158	-1.13238	affx|C37_22636;
Cit.1664.1.S1_s_at	10.4237	10.4417	11.906	11.7338	1.3872	10.3704	10.3881	11.8381	11.8562	1.4679	highly similar to ( 599)AT1G22770| Symbols: FB, GI | GI (GIGANTEA); binding | chr1:8062387-8067436 FORWARDhighly similar to ( 540)GIGAN_ORYSA affx|C37_02105;
Cit.16641.1.S1_at	4.09805	4.57006	6.81213	6.4446	2.29431	4.78339	4.25021	6.57665	6.48364	2.01334	very weakly similar to (83.2)AT4G18130| Symbols: PHYE | PHYE (PHYTOCHROME DEFECTIVE E); G-protein coupled photoreceptor/ signal transducer | chr4:10042324-10045960 REVERSEvery weakly similar to (80.5)PHYE_IPONI affx|C37_22649;
Cit.16646.1.S1_at	4.20582	4.11859	5.25286	5.12645	1.02745	3.69042	4.40283	5.11985	5.1744	1.10049	weakly similar to ( 198)AT3G49170| Symbols: EMB2261 | EMB2261 (EMBRYO DEFECTIVE 2261) | chr3:18237939-18240585 REVERSE affx|C37_22654;
Cit.16670.1.S1_at	8.225	8.37601	7.06443	7.38552	-1.07553	7.62928	7.25375	6.50495	6.73118	-0.823452	moderately similar to ( 268)AT4G36810| Symbols: GGPS1 | GGPS1 (GERANYLGERANYL PYROPHOSPHATE SYNTHASE 1); farnesyltranstransferase | chr4:17343517-17344632 FORWARDmoderately similar to ( 271)GGPPS_SINAL affx|C37_22687;
Cit.16681.1.S1_at	6.60198	6.60902	6.08324	5.84856	-0.639604	7.61995	7.54874	6.02348	5.61349	-1.76586	moderately similar to ( 205)AT5G25930| Symbols: | leucine-rich repeat family protein / protein kinase family protein | chr5:9050883-9053981 FORWARDweakly similar to ( 102)NORK_PEA affx|C37_22702;
Cit.16722.1.S1_at	4.7362	4.49786	2.99359	3.08276	-1.57886	4.89409	4.32918	3.18464	3.15167	-1.44348	moderately similar to ( 429)AT5G57560| Symbols: XTH22, TCH4 | TCH4 (TOUCH 4); hydrolase, acting on glycosyl bonds / xyloglucan:xyloglucosyl transferase | chr5:23324522-23325461 REVERSEmoderately similar to ( 397)BRU1_SOYBN affx|C37_22764;
Cit.16744.1.S1_at	5.84181	5.8331	7.07047	7.07345	1.23451	5.7786	6.05834	6.41022	6.42331	0.498296	affx|C37_22797;
Cit.1678.1.S1_s_at	8.49079	8.37673	6.53085	6.5351	-1.90078	9.05523	8.18913	5.99304	6.61893	-2.3162	moderately similar to ( 405)AT1G29050| Symbols: | similar to unknown protein [Arabidopsis thaliana] (TAIR:AT2G34070.1); similar to unnamed protein product [Vitis vinifera] (GB:CAO48076.1); contains InterPro domain Protein of unknown function DUF231, plant (InterPro:IPR004253) | chr1:10136362-10139068 REVERSE affx|C37_02120;
Cit.16801.1.S1_at	6.32077	6.15642	7.01919	7.33804	0.940017	5.80279	5.46401	7.23811	7.05719	1.51425	weakly similar to ( 176)AT5G42610| Symbols: | similar to unknown protein [Arabidopsis thaliana] (TAIR:AT2G23790.1); similar to hypothetical protein [Vitis vinifera] (GB:CAN61497.1); similar to unnamed protein product [Vitis vinifera] (GB:CAO61217.1); contains InterPro domain Protein of unknown function DUF607 (InterPro:IPR006769) | chr5:17079735-17081162 FORWARD affx|C37_22892;
Cit.16839.1.S1_at	6.21706	5.97842	7.68932	7.38606	1.43995	6.37193	6.41785	7.64746	7.47183	1.16476	moderately similar to ( 370)AT3G01480| Symbols: CYP38 | CYP38 (CYCLOPHILIN 38) | chr3:188576-190259 FORWARDmoderately similar to ( 367)TLP40_SPIOL affx|C37_22943;
Cit.16845.1.S1_at	8.69842	8.80384	7.83134	7.68341	-0.993752	8.72692	8.15824	7.39981	7.26397	-1.11069	weakly similar to ( 163)AT1G28360| Symbols: ERF12, ATERF12 | ATERF12/ERF12 (ERF domain protein 12); DNA binding / transcription factor/ transcription repressor | chr1:9951921-9952490 FORWARDweakly similar to ( 116)ERF4_TOBAC affx|C37_22953;
Cit.16853.1.S1_at	5.99296	6.14263	5.40225	5.21537	-0.75898	6.64114	6.41177	5.46739	4.6831	-1.45122	affx|C37_22964;
Cit.16885.1.S1_at	9.41539	9.51644	6.473	6.85412	-2.80236	9.5715	9.03173	6.43202	6.53834	-2.81644	weakly similar to ( 173)AT1G66400| Symbols: | calmodulin-related protein, putative | chr1:24774519-24774992 REVERSEweakly similar to ( 121)CALM_MEDSA affx|C37_00132;
Cit.16900.1.S1_x_at	11.8256	11.8765	12.2589	12.2786	0.417702	9.31597	10.6161	11.3823	11.4508	1.45051	affx|C37_00169;
Cit.16908.1.S1_at	7.28496	7.55581	7.11148	7.12144	-0.30393	7.15834	7.90581	5.61207	5.39702	-2.02753	weakly similar to ( 122)AT5G15800| Symbols: AGL2, SEP1 | SEP1 (SEPALLATA1) | chr5:5151597-5153770 REVERSEweakly similar to ( 122)AGL9_SINAL affx|C37_00203;
Cit.16908.1.S1_s_at	5.15458	5.50707	5.12565	5.36141	-0.0872997	5.22505	6.44352	4.02146	4.32932	-1.6589	weakly similar to ( 122)AT5G15800| Symbols: AGL2, SEP1 | SEP1 (SEPALLATA1) | chr5:5151597-5153770 REVERSEweakly similar to ( 122)AGL9_SINAL affx|C37_00203;
Cit.16908.1.S1_x_at	6.35438	6.3561	6.23222	6.44865	-0.0148012	6.44811	7.22247	5.01341	4.50679	-2.07519	weakly similar to ( 122)AT5G15800| Symbols: AGL2, SEP1 | SEP1 (SEPALLATA1) | chr5:5151597-5153770 REVERSEweakly similar to ( 122)AGL9_SINAL affx|C37_00203;
Cit.17027.1.S1_s_at	9.49013	9.63564	7.18102	7.12351	-2.41062	8.87038	8.78554	6.75546	6.79095	-2.05475	moderately similar to ( 433)AT1G01060| Symbols: LHY1, LHY | LHY (LATE ELONGATED HYPOCOTYL) | chr1:33992-37061 REVERSE affx|C37_01757;
Cit.17041.1.S1_s_at	11.9323	11.8984	10.5786	10.4249	-1.4136	12.0896	12.0775	10.2332	10.373	-1.78049	weakly similar to ( 185)AT2G27580| Symbols: | zinc finger (AN1-like) family protein | chr2:11783717-11784208 REVERSEweakly similar to ( 115)ISAP1_ORYSA affx|C37_02206;
Cit.17048.1.S1_at	8.19292	8.4901	6.89099	6.68789	-1.55207	7.52876	9.07591	5.96489	5.82937	-2.40521	weakly similar to ( 108)AT2G28710| Symbols: | zinc finger (C2H2 type) family protein | chr2:12330051-12330521 FORWARD affx|C37_02300;
Cit.17061.1.S1_s_at	8.51626	8.47473	6.99282	7.08607	-1.45605	7.95333	8.00146	7.04595	7.23166	-0.838589	moderately similar to ( 273)AT3G09600| Symbols: | myb family transcription factor | chr3:2946464-2948205 FORWARD affx|C37_02576;
Cit.17062.1.S1_s_at	8.28972	8.31526	6.75627	6.77984	-1.53443	7.71687	7.45891	6.70882	6.98475	-0.741107	affx|C37_02577;
Cit.1707.1.S1_s_at	11.0164	10.9085	9.40406	9.42573	-1.54756	10.9849	10.5566	8.90168	9.14129	-1.74925	moderately similar to ( 422)AT1G18740| Symbols: | similar to unknown protein [Arabidopsis thaliana] (TAIR:AT1G74450.1); similar to unnamed protein product [Vitis vinifera] (GB:CAO43630.1); contains InterPro domain Protein of unknown function DUF793 (InterPro:IPR008511) | chr1:6464116-6465264 FORWARD affx|C37_02157;
Cit.17084.1.S1_at	6.95342	7.0067	6.2771	5.62262	-1.03021	7.07406	7.18367	6.51358	6.67669	-0.533723	affx|C37_03012;
Cit.1710.1.S1_s_at	11.3276	11.3634	10.3617	10.5147	-0.907279	11.3767	11.5278	10.3098	10.3928	-1.10096	affx|C37_02160;
Cit.17142.1.S1_s_at	11.5582	11.6223	9.95206	9.96656	-1.63095	11.61	10.7024	9.68374	9.6347	-1.49699	weakly similar to ( 111)AT5G44210| Symbols: ERF9, ATERF9, ATERF-9 | ATERF-9/ATERF9/ERF9 (ERF domain protein 9); DNA binding / transcription factor/ transcription repressor | chr5:17823969-17824571 FORWARDweakly similar to ( 116)ERF4_NICSY affx|C37_04075;
Cit.17150.1.S1_at	4.89571	4.66145	5.82665	5.81153	1.04051	5.17179	5.52964	5.80625	5.78387	0.444339	weakly similar to ( 137)AT3G03470| Symbols: CYP89A9 | CYP89A9 (cytochrome P450, family 87, subfamily A, polypeptide 9); oxygen binding | chr3:824699-826352 REVERSEvery weakly similar to ( 100)C77A1_SOLME affx|C37_04208;
Cit.17157.1.S1_s_at	9.1502	9.08484	8.01124	7.80572	-1.20904	8.76691	8.04728	8.04154	8.01548	-0.378584	weakly similar to ( 156)AT4G25650| Symbols: ACD1-LIKE | ACD1-LIKE; electron carrier | chr4:13081030-13083162 REVERSE affx|C37_04497;
Cit.17167.1.S1_at	7.76471	7.62452	6.76508	6.57325	-1.02545	7.76925	7.9107	6.57903	6.48868	-1.30612	affx|C37_04683;
Cit.1718.1.S1_s_at	7.53618	7.70905	4.05291	4.51486	-3.33873	8.79593	8.53575	4.4973	4.54019	-4.14709	moderately similar to ( 331)AT2G19590| Symbols: ACO1 | ACO1 (ACC OXIDASE 1); 1-aminocyclopropane-1-carboxylate oxidase | chr2:8483321-8484436 REVERSEmoderately similar to ( 253)ACCO2_MALDO affx|C37_02171;
Cit.17183.1.S1_at	8.23599	8.00802	6.54774	6.57084	-1.56271	7.99012	8.31478	6.61456	6.7818	-1.45427	moderately similar to ( 205)AT2G38640| Symbols: | similar to unknown protein [Arabidopsis thaliana] (TAIR:AT5G41590.1); similar to unknown [Populus trichocarpa] (GB:ABK94888.1); contains InterPro domain Protein of unknown function DUF567 (InterPro:IPR007612) | chr2:16164803-16165552 REVERSE affx|C37_04827;
Cit.17188.1.S1_at	5.36906	5.12739	6.81034	7.03679	1.67534	3.56191	3.84999	4.88221	4.74492	1.10762	affx|C37_04889;
Cit.17200.1.S1_at	7.62679	7.36736	6.46082	6.45816	-1.03758	6.89041	6.77535	6.06214	5.83656	-0.883534	weakly similar to ( 123)AT4G35320| Symbols: | similar to unknown protein [Arabidopsis thaliana] (TAIR:AT2G17300.1); similar to hypothetical protein [Vitis vinifera] (GB:CAN78386.1) | chr4:16806144-16806587 REVERSE affx|C37_05225;
Cit.17204.1.S1_at	8.95108	9.32976	9.38109	9.11317	0.106709	9.46962	10.1723	8.52119	8.54897	-1.28588	affx|C37_05262;
Cit.17210.1.S1_s_at	9.05456	8.89882	8.00286	7.70789	-1.12132	9.4563	9.02301	7.89972	8.04792	-1.26583	weakly similar to ( 117)AT2G26530| Symbols: AR781 | AR781 | chr2:11290114-11291067 REVERSE affx|C37_05380;
Cit.17212.1.S1_at	10.4773	10.5667	8.97414	8.62595	-1.72198	10.5901	10.1836	8.16593	8.23182	-2.18801	weakly similar to ( 107)AT1G19180| Symbols: JAZ1, TIFY10A | JAZ1/TIFY10A (JASMONATE-ZIM-DOMAIN PROTEIN 1) | chr1:6622699-6623262 FORWARD affx|C37_05404;
Cit.17216.1.S1_at	8.00797	8.14776	6.616	6.4075	-1.56611	8.36606	8.1233	6.38569	6.17556	-1.96406	affx|C37_05453;
Cit.17223.1.S1_s_at	3.8781	3.89608	5.09213	4.94934	1.13364	4.41105	3.71213	4.54787	4.84835	0.636519	affx|C37_05577;
Cit.17228.1.S1_at	8.92923	8.86851	6.74009	6.67073	-2.19346	8.99634	8.81053	6.86692	6.59353	-2.17321	moderately similar to ( 450)AT4G34135| Symbols: UGT73B2 | UGT73B2; UDP-glycosyltransferase | chr4:16346013-16347020 REVERSEweakly similar to ( 169)ZOX_PHAVU affx|C37_05738;
Cit.17228.1.S1_x_at	8.9273	8.79814	6.72924	6.79342	-2.10139	8.8393	8.69845	6.85398	6.61646	-2.03366	moderately similar to ( 450)AT4G34135| Symbols: UGT73B2 | UGT73B2; UDP-glycosyltransferase | chr4:16346013-16347020 REVERSEweakly similar to ( 169)ZOX_PHAVU affx|C37_05738;
Cit.17233.1.S1_at	5.43967	5.35655	5.75499	5.84002	0.399392	4.38406	4.23604	5.20284	5.92393	1.25334	weakly similar to ( 191)AT1G60950| Symbols: ATFD2, FED A | FED A (FERREDOXIN 2); 2 iron, 2 sulfur cluster binding / electron carrier/ iron-sulfur cluster binding | chr1:22448230-22448676 FORWARDweakly similar to ( 188)FER_CAPAN affx|C37_05798;
Cit.17235.1.S1_s_at	4.02227	3.93503	7.05884	7.12216	3.11185	2.77558	2.9242	4.32103	3.52609	1.07367	weakly similar to ( 102)AT1G30100| Symbols: ATNCED5, NCED5 | NCED5 (NINE-CIS-EPOXYCAROTENOID DIOXYGENASE 5) | chr1:10571367-10573136 FORWARD affx|C37_05841;
Cit.17243.1.S1_at	9.87053	9.96518	8.15505	7.37882	-2.15092	9.77672	10.3308	6.90413	7.11724	-3.04307	affx|C37_06024;
Cit.17264.1.S1_s_at	7.53433	7.43269	9.07023	8.86333	1.48327	9.87635	9.77384	10.2193	10.2973	0.433196	affx|C37_06643;
Cit.17265.1.S1_at	2.74269	2.59654	3.79604	3.66437	1.06059	4.58219	4.51829	4.36102	4.59798	-0.0707383	affx|C37_06644;
Cit.17282.1.S1_at	9.24788	9.13652	10.1653	10.1155	0.948201	9.04484	9.04008	10.1868	10.1564	1.12917	moderately similar to ( 304)AT5G01520| Symbols: | zinc finger (C3HC4-type RING finger) family protein | chr5:206796-208398 FORWARD affx|C37_06842;
Cit.17284.1.S1_at	6.42683	6.57556	7.57724	7.92876	1.2518	6.11149	5.7657	6.85707	6.78657	0.883226	moderately similar to ( 452)AT5G23960| Symbols: | terpene synthase/cyclase family protein | chr5:8092972-8095131 FORWARDhighly similar to ( 572)DCS1_GOSHI affx|C37_06863;
Cit.17289.1.S1_at	7.33516	7.25349	8.64197	9.01294	1.53313	4.52929	4.89479	5.68077	6.04557	1.15113	affx|C37_06961;
Cit.1729.1.S1_s_at	4.52199	4.06393	5.72823	5.82304	1.48268	4.03379	4.12179	5.33873	5.28073	1.23194	moderately similar to ( 222)AT5G20860| Symbols: | pectinesterase family protein | chr5:7076892-7079079 REVERSEmoderately similar to ( 233)PME2_CITSI affx|C37_02183;
Cit.17300.1.S1_at	9.49854	9.40034	5.68001	6.04108	-3.58889	7.37908	6.9959	6.02672	6.16081	-1.09372	moderately similar to ( 229)AT5G52420| Symbols: | similar to unknown protein [Arabidopsis thaliana] (TAIR:AT5G23920.1); similar to unnamed protein product [Vitis vinifera] (GB:CAO49441.1) | chr5:21299043-21299771 FORWARD affx|C37_07206;
Cit.17300.1.S1_s_at	7.68686	7.27516	5.22151	4.91808	-2.41121	6.60829	6.72722	5.32278	5.21984	-1.39644	moderately similar to ( 229)AT5G52420| Symbols: | similar to unknown protein [Arabidopsis thaliana] (TAIR:AT5G23920.1); similar to unnamed protein product [Vitis vinifera] (GB:CAO49441.1) | chr5:21299043-21299771 FORWARD affx|C37_07206;
Cit.17306.1.S1_at	7.1432	7.14837	8.04912	8.07285	0.915199	7.0435	6.78891	8.11262	8.06602	1.17311	weakly similar to ( 161)AT2G45850| Symbols: | DNA-binding family protein | chr2:18878975-18880531 REVERSE affx|C37_07341;
Cit.17307.1.S1_at	10.3549	10.3631	9.63864	9.4898	-0.794764	11.0229	10.7074	8.94907	8.8754	-1.95292	moderately similar to ( 250)AT4G14305| Symbols: | similar to PMP22 (peroxisomal membrane protein 22) [Arabidopsis thaliana] (TAIR:AT4G04470.1); similar to hypothetical protein [Vitis vinifera] (GB:CAN76530.1); contains InterPro domain Mpv17/PMP22; (InterPro:IPR007248) | chr4:8235331-8236578 REVERSE affx|C37_07395;
Cit.17309.1.S1_at	7.06286	6.92787	8.34868	8.41195	1.38495	6.05956	5.82668	8.84622	8.96018	2.96008	weakly similar to ( 120)AT3G03341| Symbols: | similar to Os01g0644200 [Oryza sativa (japonica cultivar-group)] (GB:NP_001043697.1); similar to unknown [Picea sitchensis] (GB:ABK22613.1) | chr3:790345-790563 REVERSE affx|C37_07402;
Cit.17316.1.S1_s_at	7.32979	7.36683	9.6475	9.62431	2.2876	8.05352	8.02567	9.46864	9.59979	1.49462	weakly similar to ( 196)AT5G06690| Symbols: | (THIOREDOXIN-LIKE 5); thiol-disulfide exchange intermediate | chr5:2060853-2061957 REVERSE affx|C37_07492;
Cit.17337.1.S1_at	7.68261	7.62938	8.95634	9.10344	1.37389	7.12685	6.64355	8.62087	8.82709	1.83878	very weakly similar to (89.4)AT5G20230| Symbols: BCB, ATBCB | ATBCB (ARABIDOPSIS BLUE-COPPER-BINDING PROTEIN); copper ion binding | chr5:6826628-6827410 FORWARDvery weakly similar to (80.9)CPC_CUCSA affx|C37_07838;
Cit.17342.1.S1_at	10.3136	10.2883	8.38492	8.63982	-1.78859	10.2072	9.80834	8.30202	8.43067	-1.64143	moderately similar to ( 217)AT5G10870| Symbols: ATCM2 | ATCM2 (CHORISMATE MUTASE 2); chorismate mutase | chr5:3430692-3432273 REVERSE affx|C37_07909;
Cit.17349.1.S1_at	7.80531	7.75189	6.70837	6.96851	-0.940159	7.18242	7.06951	5.83279	5.46122	-1.47896	moderately similar to ( 373)AT1G17810| Symbols: BETA-TIP | BETA-TIP (BETA-TONOPLAST INTRINSIC PROTEIN); water channel | chr1:6130202-6131435 FORWARDmoderately similar to ( 353)TIPA_PHAVU affx|C37_07997;
Cit.17371.1.S1_at	6.76084	6.62894	7.5469	7.56231	0.859713	5.47126	5.92763	7.07172	6.94177	1.3073	very weakly similar to (84.3)AT3G25590| Symbols: | similar to unnamed protein product [Vitis vinifera] (GB:CAO42037.1) | chr3:9303508-9304779 FORWARD affx|C37_08225;
Cit.17374.1.S1_at	9.96396	9.84398	8.39237	8.49095	-1.46231	10.5456	9.99186	8.63712	8.83989	-1.53024	moderately similar to ( 210)AT4G20780| Symbols: | calcium-binding protein, putative | chr4:11133320-11133895 REVERSEmoderately similar to ( 224)ALLB3_BETVE affx|C37_08241;
Cit.17385.1.S1_at	8.5311	8.44962	9.55884	9.84188	1.21	8.52702	7.92247	10.1249	10.2537	1.96455	moderately similar to ( 241)AT1G31320| Symbols: LBD4 | LBD4 (LOB DOMAIN-CONTAINING PROTEIN 4) | chr1:11213088-11214013 FORWARD affx|C37_08363;
Cit.17388.1.S1_at	9.13175	9.19733	6.97748	7.00488	-2.17336	9.14529	8.5454	6.31863	6.15209	-2.60999	weakly similar to ( 103)AT2G45760| Symbols: BAL, BAP2 | BAP2 (BON ASSOCIATION PROTEIN 2) | chr2:18854199-18854822 REVERSE affx|C37_08414;
Cit.174.1.S1_at	7.80492	7.88151	6.85645	6.6436	-1.09319	8.15646	7.56906	7.33489	7.15708	-0.616773	affx|C37_00226;
Cit.17413.1.S1_at	8.50024	8.7544	8.60218	8.88317	0.115359	6.88885	7.36951	8.33976	8.09501	1.08821	affx|C37_08716;
Cit.17413.1.S1_s_at	11.4256	11.4406	11.3555	11.4691	-0.0208391	8.63477	9.74718	10.4635	10.6188	1.35016	affx|C37_08716;
Cit.17418.1.S1_s_at	9.40009	9.57751	7.6886	7.78427	-1.75236	8.29481	8.29127	7.25133	7.13175	-1.1015	affx|C37_08785;
Cit.17428.1.S1_at	7.01002	6.67911	5.57811	5.64581	-1.2326	6.83494	6.91892	5.43992	5.40918	-1.45238	moderately similar to ( 395)AT4G16120| Symbols: COBL7, ATSEB1 | ATSEB1 | chr4:9116602-9119149 REVERSEvery weakly similar to (98.2)COBL1_ORYSA affx|C37_08888;
Cit.17438.1.S1_at	6.67782	6.75234	6.38784	5.49348	-0.774425	8.23421	8.34989	5.39088	5.42809	-2.88256	weakly similar to ( 177)AT5G35525| Symbols: | similar to unknown protein [Arabidopsis thaliana] (TAIR:AT1G14870.1); similar to unnamed protein product [Vitis vinifera] (GB:CAO42338.1); contains InterPro domain Protein of unknown function Cys-rich (InterPro:IPR006461) | chr5:13724314-13725048 FORWARD affx|C37_09104;
Cit.17450.1.S1_at	6.65656	6.76829	4.29849	3.96655	-2.57991	6.44813	6.60101	3.30376	2.93027	-3.40756	affx|C37_09208;
Cit.17450.1.S1_s_at	11.952	11.9864	9.86213	8.83799	-2.61912	11.993	11.6229	7.75435	7.61371	-4.12391	affx|C37_09208;
Cit.17452.1.S1_at	7.44338	7.48152	6.09985	6.56238	-1.13133	7.27268	6.84313	6.27647	6.10967	-0.864835	weakly similar to ( 136)AT3G16490| Symbols: IQD26 | IQD26 (IQ-domain 26); calmodulin binding | chr3:5603968-5605495 REVERSE affx|C37_09229;
Cit.17456.1.S1_at	6.08509	5.97382	8.29546	6.1985	1.21752	8.10912	7.18497	5.40218	5.50937	-2.19127	weakly similar to ( 165)AT5G05260| Symbols: CYP79A2 | CYP79A2 (CYTOCHROME P450 79A2); oxygen binding | chr5:1559779-1561766 REVERSEweakly similar to ( 174)C79A1_SORBI affx|C37_09267;
Cit.17471.1.S1_at	6.5534	6.68109	7.39444	7.32356	0.741755	6.36255	6.09874	7.3781	7.26852	1.09266	weakly similar to ( 192)AT5G40270| Symbols: | metal-dependent phosphohydrolase HD domain-containing protein | chr5:16110622-16114321 REVERSE affx|C37_09394;
Cit.17491.1.S1_x_at	6.72253	6.58439	5.97093	5.99895	-0.668522	6.85924	7.27719	5.8434	5.75294	-1.27004	affx|C37_09534;
Cit.17508.1.S1_at	9.75858	9.71507	8.58373	8.83529	-1.02731	9.40805	9.26456	8.42236	8.52926	-0.8605	moderately similar to ( 207)AT5G01990| Symbols: | auxin efflux carrier family protein | chr5:377370-379597 REVERSE affx|C37_09989;
Cit.17527.1.S1_at	8.81291	8.96457	8.27578	7.83045	-0.835625	9.92951	9.60203	8.45374	8.4677	-1.30505	affx|C37_10360;
Cit.17529.1.S1_at	5.54994	6.15563	4.59051	4.80713	-1.15396	5.84058	5.91947	3.19975	3.51581	-2.52224	affx|C37_10380;
Cit.17542.1.S1_at	7.45955	7.5973	8.92877	8.93945	1.40568	7.76713	7.23762	8.53026	8.5213	1.02341	weakly similar to ( 197)AT2G32650| Symbols: | similar to PTAC18 (PLASTID TRANSCRIPTIONALLY ACTIVE18) [Arabidopsis thaliana] (TAIR:AT2G32180.1); similar to unknown [Brassica rapa] (GB:ABL97961.1); contains InterPro domain RmlC-like jelly roll fold (InterPro:IPR014710); contains InterPro domain Protein of unknown function DUF861, cupin-3 (InterPro:IPR008579); contains InterPro domain Cupin, RmlC-ty…
Cit.17543.1.S1_at	6.97153	6.83038	8.25111	8.11415	1.28168	6.70192	6.87413	7.69664	7.69142	0.906011	moderately similar to ( 277)AT4G13990| Symbols: | exostosin family protein | chr4:8084390-8085955 FORWARDmoderately similar to ( 203)KATAM_ORYSA affx|C37_10561;
Cit.17545.1.S1_at	7.69428	7.60144	5.61331	4.71176	-2.48532	7.99111	7.69558	4.10365	4.3798	-3.60162	moderately similar to ( 204)AT3G52450| Symbols: | U-box domain-containing protein | chr3:19451921-19453228 REVERSE affx|C37_10569;
Cit.17552.1.S1_at	4.8519	4.69546	3.81204	3.97017	-0.882573	5.24073	4.98607	3.92245	3.86767	-1.21834	weakly similar to ( 193)AT4G21380| Symbols: ARK3 | ARK3 (Arabidopsis Receptor Kinase 3); kinase | chr4:11389230-11393101 REVERSEweakly similar to ( 179)SLSG6_BRAOL affx|C37_10654;
Cit.17677.1.S1_at	7.3014	7.76681	6.22386	6.07796	-1.3832	6.98998	7.98082	6.60728	6.61567	-0.87392	very weakly similar to (84.3)AT2G30570| Symbols: PSBW | PSBW (PHOTOSYSTEM II REACTION CENTER W) | chr2:13026403-13027130 REVERSEvery weakly similar to (88.2)PSBW_SPIOL affx|C37_11943;
Cit.1770.1.S1_at	6.48307	6.30359	8.2535	8.13758	1.80221	4.09675	4.93289	6.3071	6.3123	1.79488	moderately similar to ( 247)AT3G26040| Symbols: | transferase family protein | chr3:9520978-9522306 FORWARDvery weakly similar to (86.3)HCBT1_DIACA affx|C37_02242;
Cit.17724.1.S1_s_at	7.17544	6.94897	3.74728	3.11482	-3.63116	6.92913	6.32623	3.83812	3.83832	-2.78946	moderately similar to ( 442)AT4G25810| Symbols: XTH23, XTR6 | XTR6 (XYLOGLUCAN ENDOTRANSGLYCOSYLASE 6); hydrolase, acting on glycosyl bonds | chr4:13128703-13129724 FORWARDmoderately similar to ( 387)BRU1_SOYBN affx|C37_12788;
Cit.17735.1.S1_at	7.8534	7.81232	6.86792	6.71014	-1.04383	7.73808	7.26518	6.91753	6.58949	-0.74812	affx|C37_12934;
Cit.1774.1.S1_at	8.84117	8.68103	9.78449	9.84808	1.05518	8.29138	8.8031	9.47009	9.69325	1.03443	moderately similar to ( 428)AT1G56600| Symbols: ATGOLS2 | ATGOLS2 (ARABIDOPSIS THALIANA GALACTINOL SYNTHASE 2); transferase, transferring glycosyl groups / transferase, transferring hexosyl groups | chr1:21211285-21212956 FORWARD affx|C37_02248;
Cit.1775.1.S1_s_at	9.55837	9.43895	9.56805	9.87393	0.222323	8.64594	8.21903	9.94297	10.204	1.64103	highly similar to ( 525)AT1G56600| Symbols: ATGOLS2 | ATGOLS2 (ARABIDOPSIS THALIANA GALACTINOL SYNTHASE 2); transferase, transferring glycosyl groups / transferase, transferring hexosyl groups | chr1:21211285-21212956 FORWARD affx|C37_02249;
Cit.17767.1.S1_s_at	7.76624	7.7785	6.16497	6.55845	-1.41066	7.08319	6.62417	6.54941	6.80963	-0.174161	affx|C37_13442;
Cit.17768.1.S1_s_at	4.97637	4.79878	6.29142	6.35732	1.4368	4.93347	5.70074	5.87127	6.24268	0.739871	affx|C37_13484;
Cit.17794.1.S1_s_at	12.7011	12.7789	11.0414	10.7917	-1.82343	12.4737	12.4079	11.0417	11.1983	-1.32077	weakly similar to ( 160)AT5G54940| Symbols: | eukaryotic translation initiation factor SUI1, putative | chr5:22325646-22325984 REVERSEweakly similar to ( 149)SUI1_ORYSA affx|C37_14047;
Cit.17801.1.S1_s_at	8.28809	8.06165	5.09213	5.5604	-2.84861	7.81509	7.071	5.51174	5.54211	-1.91612	affx|C37_14071;
Cit.17803.1.S1_at	6.42885	6.73485	7.8215	7.80964	1.23372	6.20581	7.2828	7.41083	7.45051	0.686358	affx|C37_14076;
Cit.17821.1.S1_s_at	11.4607	11.4564	10.6606	10.4548	-0.900853	11.8007	11.6972	10.5289	10.4788	-1.24508	very weakly similar to (93.2)AT4G01070| Symbols: GT72B1 | GT72B1; UDP-glucosyltransferase/ UDP-glycosyltransferase/ transferase, transferring glycosyl groups | chr4:461858-463300 REVERSE affx|C37_14510;
Cit.17856.1.S1_at	4.85889	4.70648	5.94457	5.6319	1.00555	5.16678	5.39385	5.37054	5.63759	0.223752	weakly similar to ( 135)AT4G37830| Symbols: | cytochrome c oxidase-related | chr4:17787666-17788756 REVERSE affx|C37_15199;
Cit.17882.1.S1_s_at	7.84074	8.07442	5.32467	5.30133	-2.64458	7.45935	7.4976	6.52229	6.233	-1.10083	weakly similar to ( 140)AT3G02380| Symbols: COL2 | COL2 (CONSTANS-LIKE 2); transcription factor/ zinc ion binding | chr3:487445-488631 REVERSE affx|C37_15776;
Cit.17901.1.S1_at	5.71062	5.95871	4.56579	4.65065	-1.22644	6.05139	5.13367	4.03112	4.28941	-1.43227	very weakly similar to (98.6)AT2G37160| Symbols: | transducin family protein / WD-40 repeat family protein | chr2:15616126-15619608 FORWARD affx|C37_16192;
Cit.17912.1.S1_at	5.4295	5.29716	6.58821	6.24037	1.05096	5.08253	6.54402	5.69131	6.14397	0.104362	moderately similar to ( 244)AT5G57800| Symbols: FLP1, YRE, CER3, WAX2 | CER3/FLP1/WAX2/YRE (ECERIFERUM 3); catalytic | chr5:23437815-23441058 FORWARD affx|C37_16365;
Cit.17912.1.S1_s_at	10.5388	10.5999	11.6363	11.507	1.00234	10.5494	10.8809	11.5071	11.4488	0.762764	moderately similar to ( 244)AT5G57800| Symbols: FLP1, YRE, CER3, WAX2 | CER3/FLP1/WAX2/YRE (ECERIFERUM 3); catalytic | chr5:23437815-23441058 FORWARD affx|C37_16365;
Cit.17917.1.S1_at	9.94899	9.89797	11.154	11.1388	1.22293	10.5803	10.3188	11.0133	11.0507	0.582476	weakly similar to ( 101)AT1G78020| Symbols: | senescence-associated protein-related | chr1:29343681-29344385 FORWARD affx|C37_16492;
Cit.17938.1.S1_at	8.37271	8.56459	8.73233	8.75165	0.27334	7.81016	8.04479	9.03314	8.85777	1.01798	affx|C37_16821;
Cit.17941.1.S1_s_at	9.18841	9.12925	9.47494	9.35466	0.255973	8.74462	8.46458	9.71042	9.58959	1.04541	very weakly similar to (94.0)AT4G34190| Symbols: SEP1 | SEP1 (STRESS ENHANCED PROTEIN 1) | chr4:16372610-16373515 REVERSE affx|C37_16849;
Cit.17986.1.S1_s_at	6.03178	5.88406	7.01397	6.98897	1.04355	5.81537	5.58751	6.19432	6.42942	0.61043	weakly similar to ( 145)AT3G45010| Symbols: SCPL48 | SCPL48 (serine carboxypeptidase-like 48); serine carboxypeptidase | chr3:16477313-16479830 FORWARDweakly similar to ( 139)CBP3_ORYSA affx|C37_17745;
Cit.17989.1.S1_at	5.43416	5.11448	6.56296	6.34742	1.18087	5.98172	6.68296	6.42399	6.27236	0.0158407	weakly similar to ( 174)AT1G78920| Symbols: AVPL1, AVP2 | AVP2 (ARABIDOPSIS VACUOLAR H+-PYROPHOSPHATASE 2) | chr1:29677233-29681654 FORWARDvery weakly similar to (93.6)AVP_PHAAU affx|C37_17812;
Cit.18004.1.S1_s_at	6.6819	6.91644	8.00897	7.20655	0.808589	6.51889	5.88453	8.3406	7.95009	1.94364	weakly similar to ( 158)AT4G03520| Symbols: ATHM2 | ATHM2 (Arabidopsis thioredoxin M-type 2); thiol-disulfide exchange intermediate | chr4:1562583-1564053 REVERSEweakly similar to ( 197)TRXM_PEA affx|C37_18121;
Cit.18015.1.S1_s_at	10.9204	11.165	10.0149	9.67189	-1.1993	11.1038	11.5158	10.6205	10.6267	-0.686214	affx|C37_18431;
Cit.18015.1.S1_x_at	8.10872	8.20953	6.66113	6.50907	-1.57402	8.35713	8.03964	7.49968	7.75823	-0.569432	affx|C37_18431;
Cit.18018.1.S1_at	4.27749	4.21929	5.63264	6.04411	1.58998	3.41291	3.63917	4.42909	4.00083	0.688915	weakly similar to ( 174)AT1G75580| Symbols: | auxin-responsive protein, putative | chr1:28381191-28381517 FORWARDvery weakly similar to (88.2)ARG7_PHAAU affx|C37_18466;
Cit.18023.1.S1_at	7.17191	7.01177	3.63442	4.19685	-3.17621	6.90118	6.36583	3.54585	3.72956	-2.9958	moderately similar to ( 332)AT1G77380| Symbols: AAP3 | AAP3 (amino acid permease 3); amino acid transmembrane transporter | chr1:29080095-29082146 REVERSE affx|C37_18495;
Cit.18055.1.S1_s_at	6.4766	6.35348	6.16735	5.88862	-0.387056	7.00265	7.45789	5.80131	5.7494	-1.45491	affx|C37_19048;
Cit.18057.1.S1_s_at	10.0993	10.1086	7.38716	7.56778	-2.62645	9.63509	9.38557	6.68901	6.7789	-2.77638	affx|C37_19059;
Cit.1806.1.S1_at	3.75082	3.60571	5.25558	5.52051	1.70978	3.16453	3.72008	4.44593	4.51776	1.03954	weakly similar to ( 110)AT1G65480| Symbols: FT | FT (FLOWERING LOCUS T) | chr1:24335173-24337352 FORWARDvery weakly similar to (93.2)CET4_TOBAC affx|C37_02286;
Cit.1806.1.S1_s_at	4.25324	4.32162	5.62563	6.09142	1.5711	4.25381	4.3472	4.87117	5.18033	0.725247	weakly similar to ( 110)AT1G65480| Symbols: FT | FT (FLOWERING LOCUS T) | chr1:24335173-24337352 FORWARDvery weakly similar to (93.2)CET4_TOBAC affx|C37_02286;
Cit.18071.1.S1_at	9.51843	9.37494	8.26439	8.19328	-1.21785	9.53047	9.34799	8.24873	8.24218	-1.19378	moderately similar to ( 310)AT5G38210| Symbols: | serine/threonine protein kinase family protein | chr5:15278265-15282606 FORWARDweakly similar to ( 173)CRI4_MAIZE affx|C37_19428;
Cit.18086.1.S1_at	9.74504	9.68014	8.92773	8.69383	-0.901813	9.89493	9.55099	8.11516	8.31334	-1.50871	weakly similar to ( 103)AT3G23240| Symbols: ATERF1, ERF1 | ATERF1/ERF1 (ETHYLENE RESPONSE FACTOR 1); DNA binding / transcription activator/ transcription factor | chr3:8295712-8296368 FORWARDvery weakly similar to (94.7)ERF1_TOBAC affx|C37_19727;
Cit.18086.1.S1_s_at	9.96645	10.0018	9.13975	8.72386	-1.0523	9.99516	9.68344	8.25202	8.33162	-1.54748	weakly similar to ( 103)AT3G23240| Symbols: ATERF1, ERF1 | ATERF1/ERF1 (ETHYLENE RESPONSE FACTOR 1); DNA binding / transcription activator/ transcription factor | chr3:8295712-8296368 FORWARDvery weakly similar to (94.7)ERF1_TOBAC affx|C37_19727;
Cit.18090.1.S1_s_at	6.41747	6.81235	8.42762	8.32928	1.76354	6.5348	6.18271	8.67269	8.61215	2.28366	weakly similar to ( 139)AT4G10300| Symbols: | similar to unknown protein [Arabidopsis thaliana] (TAIR:AT3G04300.1); similar to unknown [Populus trichocarpa] (GB:ABK95374.1); contains InterPro domain RmlC-like jelly roll fold (InterPro:IPR014710); contains InterPro domain Protein of unknown function DUF861, cupin-3 (InterPro:IPR008579); contains InterPro domain Cupin, RmlC-type (InterPro:IPR011051…
Cit.18105.1.S1_s_at	8.62661	8.64519	5.83424	5.53364	-2.95195	8.25411	8.15445	4.83649	4.90974	-3.33117	weakly similar to ( 123)AT5G42380| Symbols: CML39, CML37 | CML37/CML39; calcium ion binding | chr5:16959986-16960543 REVERSEvery weakly similar to (82.8)CALM_CHLRE affx|C37_20060;
Cit.18128.1.S1_s_at	7.91036	7.99073	7.64286	7.41051	-0.423859	8.08455	8.31674	7.2742	7.08536	-1.02087	affx|C37_20351;
Cit.18154.1.S1_at	4.53678	4.76898	5.93707	5.28102	0.956164	6.50701	6.0407	4.24768	4.55744	-1.87129	moderately similar to ( 207)AT5G20400| Symbols: | oxidoreductase, 2OG-Fe(II) oxygenase family protein | chr5:6894873-6896187 FORWARDweakly similar to ( 127)FLS_PETHY affx|C37_20651;
Cit.18156.1.S1_at	7.02423	6.91375	5.75223	5.22555	-1.4801	7.99233	7.52352	4.57407	4.45535	-3.24321	moderately similar to ( 229)AT3G02840| Symbols: | immediate-early fungal elicitor family protein | chr3:618487-619626 FORWARD affx|C37_20671;
Cit.18181.1.S1_at	6.50268	6.50547	8.16076	8.01146	1.58204	6.76867	6.53853	8.06268	8.11733	1.43641	weakly similar to ( 104)AT3G14067| Symbols: | subtilase family protein | chr3:4658428-4660761 REVERSE affx|C37_20974;
Cit.18183.1.S1_at	7.69849	7.60956	6.92596	6.78018	-0.800956	7.75039	7.65256	6.44924	6.4399	-1.25691	moderately similar to ( 264)AT4G00330| Symbols: CRCK2 | CRCK2 (calmodulin-binding receptor-like cytoplasmic kinase 2); kinase | chr4:142787-144427 REVERSEweakly similar to ( 126)NORK_MEDTR affx|C37_20990;
Cit.1819.1.S1_s_at	10.8014	10.7792	8.23992	7.67442	-2.83312	10.7458	10.2761	7.24156	7.14462	-3.31785	weakly similar to ( 117)AT2G28710| Symbols: | zinc finger (C2H2 type) family protein | chr2:12330051-12330521 FORWARD affx|C37_02301;
Cit.18191.1.S1_at	6.08567	6.65161	5.00189	5.51578	-1.1098	5.97185	5.61062	5.24396	5.20985	-0.564328	affx|C37_21147;
Cit.1820.1.S1_at	5.89561	6.23821	4.41996	3.72118	-1.99634	5.93416	6.16182	3.28624	2.94131	-2.93421	weakly similar to ( 116)AT2G28710| Symbols: | zinc finger (C2H2 type) family protein | chr2:12330051-12330521 FORWARD affx|C37_02302;
Cit.18211.1.S1_at	7.79241	7.69496	6.15652	5.67144	-1.82971	8.42594	8.22505	5.64823	5.41128	-2.79574	affx|C37_21351;
Cit.18227.1.S1_at	6.36007	6.36971	7.38294	7.39221	1.02269	5.95885	5.73488	6.70974	6.61583	0.815919	moderately similar to ( 234)AT3G47690| Symbols: ATEB1A | ATEB1A (Arabidopsis thaliana Microtubule End Binding Protein EB1A); microtubule binding | chr3:17592338-17594331 FORWARD affx|C37_21527;
Cit.18235.1.S1_at	7.13132	6.76492	5.74731	5.95708	-1.09593	5.52657	5.68859	5.25094	4.91892	-0.522649	moderately similar to ( 281)AT3G06470| Symbols: | GNS1/SUR4 membrane family protein | chr3:1984212-1985048 FORWARD affx|C37_21654;
Cit.18251.1.S1_at	6.54719	6.62254	5.03605	4.45284	-1.84042	7.05136	6.73688	4.07048	4.24099	-2.73838	affx|C37_21857;
Cit.18259.1.S1_at	7.20388	6.98277	8.60992	8.51162	1.46744	7.58792	7.49172	8.13991	8.23104	0.645653	moderately similar to ( 370)AT2G24520| Symbols: AHA5 | AHA5 (ARABIDOPSIS H(+)-ATPASE 5); ATPase | chr2:10422602-10426810 FORWARDmoderately similar to ( 377)PMA4_NICPL affx|C37_21959;
Cit.18260.1.S1_at	4.32796	4.26107	4.06965	3.95704	-0.281172	5.66657	5.59874	4.46397	4.69431	-1.05352	affx|C37_21976;
Cit.18262.1.S1_at	5.5498	5.67405	7.53775	7.26013	1.78701	6.6994	6.33236	7.89717	7.82024	1.34283	weakly similar to ( 156)AT1G28050| Symbols: | zinc finger (B-box type) family protein | chr1:9775755-9777644 REVERSE affx|C37_22004;
Cit.18265.1.S1_at	5.47794	5.67714	5.814	5.54081	0.0998665	5.19787	5.35903	6.50359	6.5475	1.24709	affx|C37_22110;
Cit.18299.1.S1_at	5.90915	5.8476	8.93502	5.92552	1.5519	6.81443	6.12779	4.5888	4.77663	-1.7884	affx|C37_22609;
Cit.18302.1.S1_s_at	7.31015	7.20403	8.36723	8.25018	1.05162	7.49946	7.87344	8.20633	8.10963	0.471527	affx|C37_22635;
Cit.18315.1.S1_at	5.10742	5.26054	4.9055	4.89688	-0.282792	5.75487	5.66184	4.20255	3.98604	-1.61406	weakly similar to ( 157)AT5G60450| Symbols: ARF4 | ARF4 (AUXIN RESPONSE FACTOR 4); transcription factor | chr5:24325784-24329413 REVERSE affx|C37_22896;
Cit.1832.1.S1_s_at	10.3172	10.3237	11.1366	11.3365	0.91615	9.58316	9.50405	10.8207	10.9947	1.36408	moderately similar to ( 202)AT5G16400| Symbols: TRXF2, ATF2 | ATF2/TRXF2 (THIOREDOXIN F2); thiol-disulfide exchange intermediate | chr5:5363908-5365252 REVERSEmoderately similar to ( 202)TRXF_PEA affx|C37_02316;
Cit.18367.1.S1_at	5.21476	5.01002	5.53692	5.36982	0.340987	5.30284	5.40491	4.00615	3.63117	-1.53522	affx|C37_23112;
Cit.18381.1.S1_at	9.83158	9.78535	11.0028	11.0308	1.20832	10.1434	10.8253	10.8517	10.804	0.343494	moderately similar to ( 207)AT4G33950| Symbols: OST1, SNRK2-6, SRK2E, SNRK2.6, P44 | OST1/P44/SNRK2-6/SRK2E (OPEN STOMATA 1, SNF1-RELATED PROTEIN KINASE 2.6) | chr4:16272824-16274662 FORWARDweakly similar to ( 191)SAPKA_ORYSA affx|C37_23134;
Cit.18425.1.S1_at	8.13942	7.91431	9.5277	9.37444	1.4242	8.18061	8.03655	9.5286	9.3903	1.35087	weakly similar to ( 187)AT3G28345| Symbols: | ABC transporter family protein | chr3:10595158-10600012 REVERSEweakly similar to ( 186)MDR_ORYSA affx|C37_23618;
Cit.18482.1.S1_s_at	8.21764	8.05523	7.03424	6.93156	-1.15354	7.6447	8.03718	6.55826	6.58761	-1.268	affx|C37_24251;
Cit.18482.1.S1_x_at	5.81119	5.66287	4.48724	4.67136	-1.15773	4.42643	4.94848	4.47024	4.25229	-0.326188	affx|C37_24251;
Cit.18511.1.S1_at	3.31464	3.24839	4.2605	4.41098	1.05423	3.87684	3.72891	4.25935	4.88608	0.769842	very weakly similar to (89.7)AT4G31500| Symbols: SUR2, RNT1, RED1, ATR4, CYP83B1 | CYP83B1 (CYTOCHROME P450 MONOOXYGENASE 83B1); oxygen binding | chr4:15273683-15275277 REVERSEweakly similar to ( 109)C71A9_SOYBN affx|C37_24400;
Cit.18512.1.S1_at	3.53777	3.51327	3.98716	3.40452	0.170319	3.94403	3.84616	2.49271	2.93755	-1.17996	affx|C37_24403;
Cit.18537.1.S1_at	6.57718	6.41272	9.40487	9.10491	2.75994	7.49716	8.19245	9.09633	9.14089	1.27381	affx|C37_24481;
Cit.18551.1.S1_at	7.34013	7.3546	8.11414	8.19651	0.807958	7.12545	7.1184	8.32132	8.19476	1.13611	affx|C37_24572;
Cit.18593.1.S1_s_at	5.26529	5.42262	6.43737	6.75417	1.25182	4.8527	4.97578	6.027	6.01852	1.10852	affx|C37_24950;
Cit.18603.1.S1_s_at	4.157	3.9996	3.75803	3.12008	-0.639241	5.21779	4.27655	3.10311	2.97236	-1.70944	affx|C37_24972;
Cit.1861.1.S1_s_at	9.89531	9.9019	7.68745	7.83051	-2.13963	9.50386	9.1053	7.29414	7.49141	-1.91181	moderately similar to ( 233)AT2G27080| Symbols: | harpin-induced protein-related / HIN1-related / harpin-responsive protein-related | chr2:11573461-11574243 FORWARD affx|C37_02352;
Cit.1866.1.S1_at	6.20174	5.95581	5.48139	5.24453	-0.715816	5.92	6.14055	5.007	4.81635	-1.1186	affx|C37_02357;
Cit.1866.1.S1_s_at	10.9351	10.9115	9.62159	9.57978	-1.32263	10.6606	10.5613	9.03282	8.84898	-1.67004	affx|C37_02357;
Cit.18663.1.S1_at	5.88688	5.79169	5.13475	5.04063	-0.751599	6.28436	6.32634	4.75542	4.59267	-1.63131	affx|C37_25118;
Cit.18673.1.S1_at	10.099	10.1119	6.72453	6.85607	-3.31513	9.92678	9.5771	5.88859	6.05579	-3.77975	affx|C37_25150;
Cit.18676.1.S1_s_at	6.15323	6.01806	7.11727	7.06636	1.00616	6.86254	6.67061	7.16738	7.10772	0.370977	affx|C37_25166;
Cit.18687.1.S1_at	7.84766	7.92883	7.76265	7.82622	-0.0938097	8.75827	9.08677	7.59937	7.65565	-1.29501	weakly similar to ( 145)AT3G02100| Symbols: | UDP-glucoronosyl/UDP-glucosyl transferase family protein | chr3:368847-370491 REVERSEweakly similar to ( 117)ZOX_PHAVU affx|C37_25191;
Cit.18687.1.S1_s_at	9.95919	9.83818	9.38611	9.31916	-0.546049	10.888	10.3634	9.52125	9.5693	-1.08045	weakly similar to ( 145)AT3G02100| Symbols: | UDP-glucoronosyl/UDP-glucosyl transferase family protein | chr3:368847-370491 REVERSEweakly similar to ( 117)ZOX_PHAVU affx|C37_25191;
Cit.1870.1.S1_s_at	6.51628	6.23346	7.6847	7.44829	1.19163	6.41025	6.5278	7.34634	7.24568	0.826987	affx|C37_02361;
Cit.18724.1.S1_at	5.82652	5.69074	6.88126	7.17983	1.27192	6.09853	5.57057	6.63418	6.57302	0.769047	weakly similar to ( 168)AT3G04020| Symbols: | similar to unnamed protein product [Vitis vinifera] (GB:CAO69198.1) | chr3:1041078-1042384 FORWARD affx|C37_25302;
Cit.18732.1.S1_s_at	8.09684	8.22225	8.97804	8.67178	0.665364	7.53131	7.0747	8.89299	8.78131	1.53414	affx|C37_25323;
Cit.1887.1.S1_at	8.35172	8.27869	7.43506	7.1896	-1.00288	8.28797	7.55259	7.8469	7.50709	-0.243285	moderately similar to ( 328)AT1G68090| Symbols: ANNAT5, ANN5 | ANN5/ANNAT5 (ANNEXIN ARABIDOPSIS 5); calcium ion binding / calcium-dependent phospholipid binding | chr1:25523105-25524437 REVERSEmoderately similar to ( 207)ANX4_FRAAN affx|C37_02381;
Cit.1891.1.S1_at	7.82052	8.00305	5.78867	5.55955	-2.23768	7.63905	7.59058	5.15423	5.36567	-2.35487	moderately similar to ( 346)AT4G31290| Symbols: | ChaC-like family protein | chr4:15186857-15188284 FORWARD affx|C37_02386;
Cit.18933.1.S1_at	7.55441	7.72523	8.30355	8.48647	0.755192	6.63849	6.47297	7.91963	8.30314	1.55566	very weakly similar to (97.8)AT2G21180| Symbols: | similar to Os03g0249700 [Oryza sativa (japonica cultivar-group)] (GB:NP_001049562.1) | chr2:9082037-9082432 REVERSE affx|C37_25850;
Cit.19012.1.S1_x_at	5.97406	6.18224	4.90399	5.11541	-1.06845	5.39401	6.95771	5.33873	5.28738	-0.862796	affx|C37_26010;
Cit.19025.1.S1_at	3.25041	3.5355	5.02787	3.76828	1.00512	3.84548	4.3914	3.95768	3.90767	-0.185766	very weakly similar to ( 100)AT5G54160| Symbols: OMT1, ATOMT1 | ATOMT1 (O-METHYLTRANSFERASE 1) | chr5:21999301-22001393 FORWARDweakly similar to ( 115)COMT1_CATRO affx|C37_26033;
Cit.1906.1.S1_s_at	7.34394	7.19834	7.91021	8.13662	0.752277	6.71817	6.41061	7.80849	7.85916	1.26943	highly similar to ( 681)AT1G10670| Symbols: ACLA-1 | ACLA-1 (ATP-citrate lyase A-1) | chr1:3535788-3538099 FORWARD affx|C37_02409;
Cit.19070.1.S1_at	7.00761	7.00172	7.09921	5.93292	-0.488597	8.72306	8.66641	5.06857	5.06867	-3.62611	very weakly similar to (88.2)AT5G20400| Symbols: | oxidoreductase, 2OG-Fe(II) oxygenase family protein | chr5:6894873-6896187 FORWARD affx|C37_26129;
Cit.19086.1.S1_at	5.26891	4.97888	6.72297	6.54157	1.50837	5.25877	5.84647	6.52292	6.87719	1.14743	affx|C37_26162;
Cit.19129.1.S1_at	4.0947	4.53001	3.34405	3.3807	-0.949983	5.86615	5.84129	3.63161	3.49493	-2.29045	weakly similar to ( 127)AT1G03220| Symbols: | extracellular dermal glycoprotein, putative / EDGP, putative | chr1:787143-788444 FORWARD affx|C37_26258;
Cit.19199.1.S1_s_at	5.57604	5.57744	3.96717	4.42058	-1.38287	4.65319	4.68481	4.02055	4.47409	-0.421678	weakly similar to ( 126)AT5G25810| Symbols: TNY | TNY (TINY); DNA binding / transcription factor | chr5:8986979-8987635 REVERSE affx|C37_26452;
Cit.19261.1.S1_at	8.57077	8.51051	7.4225	7.40801	-1.12538	8.54624	8.57046	7.18105	7.02346	-1.4561	weakly similar to ( 114)AT3G47580| Symbols: | leucine-rich repeat transmembrane protein kinase, putative | chr3:17543672-17546795 FORWARD affx|C37_26609;
Cit.19324.1.S1_at	6.85785	6.97663	6.18714	6.43114	-0.6081	6.76418	6.71762	5.13386	5.31291	-1.51752	weakly similar to ( 163)AT1G55130| Symbols: | endomembrane protein 70, putative | chr1:20573321-20575933 FORWARD affx|C37_27829;
Cit.19328.1.S1_s_at	4.72879	4.91478	4.25768	4.38722	-0.499336	4.90347	5.0475	3.01206	3.2356	-1.85165	moderately similar to ( 329)AT3G43300| Symbols: ATMIN7 | ATMIN7 (ARABIDOPSIS THALIANA HOPM INTERACTOR 7); guanyl-nucleotide exchange factor/ protein binding | chr3:15245223-15256022 REVERSE affx|C37_27840;
Cit.19380.1.S1_at	3.99598	4.30614	2.97359	2.81004	-1.25924	3.83214	3.98014	3.18611	3.28497	-0.670602	affx|C37_27935;
Cit.19385.1.S1_at	5.0952	5.09643	6.29095	6.47455	1.28694	4.89283	5.04445	5.70908	5.79146	0.781632	moderately similar to ( 206)AT3G52370| Symbols: FLA15 | FLA15 (FASCICLIN-LIKE ARABINOGALACTAN PROTEIN 15 PRECURSOR) | chr3:19428527-19430527 FORWARD affx|C37_27945;
Cit.19404.1.S1_at	4.12583	4.44257	7.12483	7.02439	2.79041	4.37025	4.13611	6.40088	6.53102	2.21277	affx|C37_27995;
Cit.19404.1.S1_s_at	4.66337	4.7435	7.03537	6.81814	2.22332	4.98026	4.82711	6.39974	6.6245	1.60843	affx|C37_27995;
Cit.19419.1.S1_s_at	7.85222	7.62791	8.90787	8.68043	1.05408	8.05217	8.18571	8.7542	8.64961	0.582964	affx|C37_28039;
Cit.19441.1.S1_s_at	4.30653	4.78344	3.78496	3.53069	-0.887158	4.25471	4.37941	3.2949	3.10326	-1.11798	affx|C37_28087;
Cit.19520.1.S1_s_at	4.63953	4.19327	7.06571	7.11671	2.67481	3.66741	3.42915	6.22525	6.6752	2.90195	moderately similar to ( 264)AT5G13930| Symbols: CHS, TT4, ATCHS | ATCHS/CHS/TT4 (CHALCONE SYNTHASE); naringenin-chalcone synthase | chr5:4488764-4490037 FORWARDmoderately similar to ( 298)CHS2_CITSI affx|C37_28244;
Cit.19537.1.S1_s_at	9.40315	9.40896	11.1598	11.3821	1.86492	8.33622	9.44286	10.8965	10.9086	2.01301	affx|C37_28278;
Cit.19543.1.S1_at	8.25207	8.20714	7.15213	6.91456	-1.19626	8.65373	8.5652	7.8943	7.77785	-0.77339	very weakly similar to (88.2)AT4G37870| Symbols: PCK1, PEPCK | PCK1/PEPCK (PHOSPHOENOLPYRUVATE CARBOXYKINASE 1); ATP binding / phosphoenolpyruvate carboxykinase (ATP) | chr4:17802968-17806326 REVERSEvery weakly similar to (95.1)PEPCK_CUCSA affx|C37_28291;
Cit.19556.1.S1_s_at	8.32602	8.39157	6.97863	6.97414	-1.3824	8.24594	8.75716	7.60185	7.59733	-0.901957	affx|C37_28328;
Cit.19569.1.S1_s_at	6.54453	6.25837	5.4879	5.72082	-0.79709	6.68577	6.27985	4.49052	4.47673	-1.99919	affx|C37_28352;
Cit.19590.1.S1_x_at	7.00986	7.85593	6.4594	6.1719	-1.11724	6.97218	7.21071	6.72678	6.6031	-0.426507	weakly similar to ( 110)AT3G23920| Symbols: BMY7, TR-BAMY, BAM1 | BAM1/BMY7/TR-BAMY (BETA-AMYLASE 1); beta-amylase | chr3:8641729-8644206 FORWARD affx|C37_28392;
Cit.19642.1.S1_s_at	5.94631	5.68646	7.03399	7.01982	1.21051	5.53814	5.93568	6.68189	6.71538	0.961726	affx|C37_28473;
Cit.19751.1.S1_s_at	10.4507	10.4625	8.84362	8.75416	-1.65771	9.21109	9.4565	7.9558	7.85155	-1.43012	affx|C37_28670;
Cit.19769.1.S1_x_at	10.4496	10.4181	12.1843	12.0476	1.68215	9.00349	8.10248	11.8215	11.9383	3.32696	moderately similar to ( 218)AT3G22840| Symbols: ELIP, ELIP1 | ELIP1 (EARLY LIGHT-INDUCABLE PROTEIN); chlorophyll binding | chr3:8084635-8085452 REVERSEweakly similar to ( 197)ELI_PEA affx|C37_28707;
Cit.19772.1.S1_s_at	10.1497	9.98834	9.26295	9.23405	-0.820495	10.1183	10.2846	9.00402	8.90848	-1.24518	affx|C37_28716;
Cit.19788.1.S1_s_at	5.30076	5.04446	4.144	3.96564	-1.11779	4.93367	4.55484	5.054	5.08726	0.326381	very weakly similar to (89.0)AT1G66140| Symbols: ZFP4 | ZFP4 (ZINC FINGER PROTEIN 4); nucleic acid binding / transcription factor/ zinc ion binding | chr1:24623726-24624508 REVERSE affx|C37_28743;
Cit.19790.1.S1_at	4.12415	3.72139	5.28973	5.34077	1.39248	3.90989	4.08611	4.91927	4.87121	0.897235	weakly similar to ( 132)AT2G24970| Symbols: | similar to unnamed protein product [Vitis vinifera] (GB:CAO44373.1) | chr2:10627294-10628329 REVERSE affx|C37_28748;
Cit.19874.1.S1_at	5.81206	6.07688	5.37135	5.64216	-0.437711	5.6931	5.4937	4.28462	4.74309	-1.07955	affx|C37_28934;
Cit.1988.1.S1_at	7.01878	6.86218	8.53925	8.75046	1.70438	6.24969	7.0271	7.36055	7.69428	0.889022	highly similar to ( 803)AT1G70370| Symbols: | BURP domain-containing protein / polygalacturonase, putative | chr1:26516666-26518661 REVERSE affx|C37_02507;
Cit.1988.1.S1_s_at	8.47233	8.36818	9.32446	9.5924	1.03817	7.53727	7.58057	9.47316	9.27669	1.81601	highly similar to ( 803)AT1G70370| Symbols: | BURP domain-containing protein / polygalacturonase, putative | chr1:26516666-26518661 REVERSE affx|C37_02507;
Cit.19897.1.S1_s_at	8.16367	8.44886	5.43724	5.21045	-2.98242	7.35074	6.90161	4.27886	4.5724	-2.70055	affx|C37_28982;
Cit.19898.1.S1_at	4.34466	4.23044	5.08664	5.0211	0.766315	4.85627	4.75825	5.84015	6.06783	1.14673	affx|C37_28985;
Cit.1990.1.S1_s_at	9.54389	9.63384	10.556	10.7803	1.07928	9.72077	9.38991	10.3272	10.4521	0.834305	weakly similar to ( 152)AT1G14980| Symbols: CPN10 | CPN10 (CHAPERONIN 10) | chr1:5165925-5166649 REVERSEweakly similar to ( 152)CH10_BRANA affx|C37_02510;
Cit.19911.1.S1_s_at	9.63842	9.7487	7.0021	7.11883	-2.6331	9.69656	9.49323	6.69329	6.67635	-2.91007	very weakly similar to (85.1)AT5G37770| Symbols: CML24, TCH2 | TCH2 (TOUCH 2); calcium ion binding | chr5:15016305-15016790 REVERSE affx|C37_29004;
Cit.19912.1.S1_s_at	9.8689	10.012	9.11826	8.82838	-0.967135	9.66377	10.0884	8.31115	8.41006	-1.51549	affx|C37_29005;
Cit.19954.1.S1_s_at	9.01221	8.95378	7.78219	7.9388	-1.1225	7.62498	7.75462	7.44125	7.60506	-0.166648	affx|C37_29087;
Cit.19960.1.S1_at	7.77639	7.94392	6.30079	6.25182	-1.58385	7.62203	8.15896	6.54444	6.30963	-1.46346	affx|C37_29094;
Cit.20000.1.S1_at	8.71627	8.74331	7.35366	7.26753	-1.41919	8.92329	8.35028	7.49677	7.90248	-0.937159	affx|C37_29191;
Cit.2002.1.S1_s_at	7.84965	7.81795	6.13959	6.37592	-1.57605	7.35999	6.89122	6.40423	6.59249	-0.627243	affx|C37_02523;
Cit.20137.1.S1_at	6.41085	6.24421	7.56374	7.89166	1.40018	5.6742	6.08344	6.98608	7.17632	1.20238	affx|C37_32017;
Cit.20144.1.S1_s_at	9.29172	9.21906	11.0719	10.615	1.58803	9.61101	9.46134	10.8642	10.9254	1.35867	very weakly similar to (85.5)AT3G16150| Symbols: | L-asparaginase, putative / L-asparagine amidohydrolase, putative | chr3:5471800-5473039 FORWARD affx|C37_32188;
Cit.20222.1.S1_s_at	5.28968	5.26392	5.48633	5.70864	0.320687	5.12746	4.96531	6.1517	6.00124	1.03009	affx|C37_34213;
Cit.20223.1.S1_at	3.91715	3.09469	6.11668	4.77866	1.94175	4.77626	3.98787	4.65898	4.44328	0.169063	moderately similar to ( 226)AT5G54160| Symbols: OMT1, ATOMT1 | ATOMT1 (O-METHYLTRANSFERASE 1) | chr5:21999301-22001393 FORWARDmoderately similar to ( 216)COMT1_CATRO affx|C37_34218;
Cit.20240.1.S1_at	5.10025	5.00945	5.02057	4.92631	-0.0814065	5.20344	5.4202	4.19731	4.00752	-1.20941	weakly similar to ( 122)AT1G13580| Symbols: LAG13 | LAG13 (LAG1 LONGEVITY ASSURANCE HOMOLOG 3) | chr1:4645003-4646762 REVERSEweakly similar to ( 103)ASCL2_ORYSA affx|C37_34768;
Cit.2027.1.S1_s_at	8.8562	8.7323	9.65368	9.76388	0.914527	8.1178	7.83705	9.87254	9.77657	1.84713	weakly similar to ( 187)AT5G40390| Symbols: SIP1 | SIP1 (SEED IMBIBITION 1-LIKE); galactinol-sucrose galactosyltransferase/ hydrolase, hydrolyzing O-glycosyl compounds | chr5:16178948-16182313 FORWARDvery weakly similar to (88.6)STSYN_PEA affx|C37_02554;
Cit.20336.1.S1_at	5.91575	5.7024	6.01766	6.38681	0.393161	5.42094	5.26577	6.57728	6.55325	1.22191	very weakly similar to (95.5)AT1G49620| Symbols: KRP7, ICN6, ICK5 | ICK5/ICN6/KRP7 (KIP-RELATED PROTEIN 7); cyclin binding / cyclin-dependent protein kinase inhibitor | chr1:18369360-18370227 REVERSE affx|C37_38100;
Cit.2041.1.S1_s_at	10.078	10.0872	9.46802	10.1669	-0.26512	9.01417	8.42581	9.52022	9.9246	1.00241	moderately similar to ( 420)AT3G02630| Symbols: | acyl-(acyl-carrier-protein) desaturase, putative / stearoyl-ACP desaturase, putative | chr3:562171-564531 FORWARDmoderately similar to ( 426)STAD_SOYBN affx|C37_02573;
Cit.20519.1.S1_at	6.82781	6.68929	7.56295	7.41636	0.731103	6.00283	6.17825	7.23911	7.20925	1.13364	weakly similar to ( 135)AT1G12370| Symbols: UVR2, PHR1 | PHR1 (PHOTOLYASE 1) | chr1:4206498-4208840 REVERSE affx|C37_43026;
Cit.20550.1.S1_at	7.30773	7.18784	6.30359	5.9659	-1.11304	6.83226	7.14368	6.7358	6.94386	-0.14814	weakly similar to ( 109)AT2G39730| Symbols: RCA | RCA (RUBISCO ACTIVASE) | chr2:16578252-16580423 REVERSEweakly similar to ( 128)RCA_MALDO affx|C37_43534;
Cit.20581.1.S1_s_at	6.32236	6.03186	5.02194	5.25825	-1.03701	5.95441	5.8672	5.22827	5.48644	-0.553453	affx|C37_44652;
Cit.20603.1.S1_s_at	10.9779	10.9546	9.60289	9.49293	-1.41833	10.8287	11.1169	9.60871	9.64801	-1.34443	affx|C37_44850;
Cit.20608.1.S1_at	5.21503	5.26631	5.86889	5.99955	0.693546	4.84366	4.78042	6.10571	6.1229	1.30227	affx|C37_44869;
Cit.20637.1.S1_at	5.19315	5.39674	6.81533	6.6573	1.44137	5.21771	6.07661	6.33438	6.45452	0.747289	weakly similar to ( 120)AT5G40800| Symbols: | similar to unknown protein [Arabidopsis thaliana] (TAIR:AT3G27250.1); similar to unnamed protein product [Vitis vinifera] (GB:CAO14607.1) | chr5:16352038-16352856 REVERSE affx|C37_44913;
Cit.20688.1.S1_s_at	9.15832	9.10743	7.34297	6.69166	-2.11556	8.29054	8.00494	7.01903	7.0223	-1.12707	affx|C37_45001;
Cit.20694.1.S1_s_at	6.64935	6.55623	4.75933	5.43794	-1.50416	6.57269	5.75164	4.91968	5.11303	-1.14581	affx|C37_45013;
Cit.20698.1.S1_at	5.33222	5.59599	6.68857	6.70746	1.23392	5.12287	5.21768	5.0258	4.88598	-0.214388	affx|C37_45023;
Cit.20730.1.S1_at	6.52271	6.1871	7.49216	7.91306	1.34771	5.45525	5.60023	6.73624	6.88956	1.28516	very weakly similar to (97.1)AT2G35290| Symbols: | similar to unnamed protein product [Vitis vinifera] (GB:CAO63442.1) | chr2:14868714-14869079 REVERSE affx|C37_45067;
Cit.20742.1.S1_s_at	9.2849	9.48669	8.02552	7.64193	-1.55207	9.94934	8.99202	8.89958	8.69778	-0.671998	affx|C37_45085;
Cit.20749.1.S1_s_at	9.30404	9.22367	9.7196	9.62295	0.407416	7.99149	8.48503	9.32114	9.26166	1.05314	affx|C37_45095;
Cit.20757.1.S1_at	9.55587	9.6203	10.5006	10.5543	0.939393	8.84207	8.95216	9.92533	9.97458	1.05284	affx|C37_45107;
Cit.20795.1.S1_x_at	3.61007	3.86688	5.71629	5.84671	2.04302	2.73394	3.15281	3.71289	3.99985	0.912998	affx|C37_45154;
Cit.20796.1.S1_at	5.10674	4.8973	5.97547	6.03576	1.00359	4.99532	4.76435	5.96529	5.63098	0.918297	very weakly similar to (80.1)AT2G01730| Symbols: EDA26, ATCPSF73-II | ATCPSF73-II (CLEAVAGE AND POLYADENYLATION SPECIFICITY FACTOR 73 KDA SUBUNIT-II); catalytic/ protein binding | chr2:320596-323844 FORWARD affx|C37_45155;
Cit.20807.1.S1_s_at	7.99856	7.98014	6.74932	6.84884	-1.19027	8.09039	7.9904	6.27168	6.59393	-1.60759	affx|C37_45191;
Cit.20839.1.S1_s_at	12.2904	12.2103	13.1693	13.3803	1.02445	11.1565	11.1266	12.2866	12.3641	1.18382	affx|C37_45343;
Cit.20851.1.S1_s_at	5.42231	5.29451	7.10907	6.91068	1.65146	5.84885	5.7039	7.01429	7.01663	1.23909	very weakly similar to (92.0)AT2G01590| Symbols: | similar to unnamed protein product [Vitis vinifera] (GB:CAO42320.1) | chr2:266674-267378 FORWARD affx|C37_45406;
Cit.20852.1.S1_s_at	3.9351	4.1132	4.99659	5.20182	1.07505	3.22181	3.70136	4.59079	4.6131	1.14036	very weakly similar to (95.5)AT4G39770| Symbols: | trehalose-6-phosphate phosphatase, putative | chr4:18449132-18451212 REVERSE affx|C37_45410;
Cit.20973.1.S1_x_at	8.49618	8.62721	7.18161	7.21812	-1.36183	8.24144	8.63721	6.79716	6.92426	-1.57862	affx|C37_45905;
Cit.2098.1.S1_s_at	6.77217	6.58949	7.45184	7.22691	0.658547	6.64634	6.49469	7.77905	7.96332	1.30068	highly similar to ( 607)AT3G14420| Symbols: | (S)-2-hydroxy-acid oxidase, peroxisomal, putative / glycolate oxidase, putative / short chain alpha-hydroxy acid oxidase, putative | chr3:4821906-4823906 FORWARDhighly similar to ( 600)GOX_SPIOL affx|C37_02647;
Cit.20980.1.S1_at	7.4898	7.50225	8.78333	8.5863	1.18879	8.11954	8.62415	9.19717	9.30537	0.879428	weakly similar to ( 159)AT1G80920| Symbols: J8 | J8; heat shock protein binding / unfolded protein binding | chr1:30408755-30409441 REVERSE affx|C37_45923;
Cit.2101.1.S1_at	3.92204	4.01362	2.87177	2.9783	-1.04279	3.1283	2.8844	2.97069	2.8225	-0.109756	highly similar to ( 506)AT1G30700| Symbols: | FAD-binding domain-containing protein | chr1:10892605-10894419 FORWARD affx|C37_02650;
Cit.21047.1.S1_s_at	7.35897	7.44096	6.44217	6.37824	-0.989757	9.46175	7.94428	7.53993	7.77154	-1.04728	affx|C37_46044;
Cit.21052.1.S1_at	5.53874	5.63821	7.21562	6.84614	1.4424	4.72032	5.28928	6.86618	6.79579	1.82619	affx|C37_46053;
Cit.21052.1.S1_x_at	6.05023	6.29008	7.61594	7.28473	1.28018	5.21201	5.86812	7.28629	7.24911	1.72763	affx|C37_46053;
Cit.21079.1.S1_s_at	6.5607	6.55751	7.20985	7.17792	0.634778	6.37248	6.32561	7.5044	7.52501	1.16566	affx|C37_46095;
Cit.21082.1.S1_s_at	7.25315	7.0391	8.12694	8.28784	1.06126	7.14938	7.31924	7.93363	8.01411	0.739558	weakly similar to ( 165)AT4G25340| Symbols: | immunophilin-related / FKBP-type peptidyl-prolyl cis-trans isomerase-related | chr4:12959667-12962642 REVERSEvery weakly similar to (84.0)FKB15_VICFA affx|C37_46099;
Cit.21107.1.S1_s_at	4.41019	4.09048	6.87326	7.41486	2.89372	4.70411	4.26631	7.00411	7.07523	2.55446	weakly similar to ( 135)AT2G25770| Symbols: | similar to unknown protein [Arabidopsis thaliana] (TAIR:AT4G32870.1); similar to hypothetical protein [Vitis vinifera] (GB:CAN83252.1); contains domain SSF55961 (SSF55961) | chr2:11000065-11000568 FORWARD affx|C37_46133;
Cit.21130.1.S1_s_at	9.09209	9.17288	7.85012	7.76524	-1.3248	9.17662	8.79747	7.35877	7.45503	-1.58015	affx|C37_46170;
Cit.21136.1.S1_at	6.23994	6.08598	5.03381	5.00811	-1.142	5.35953	5.55924	5.15899	5.07873	-0.340529	weakly similar to ( 139)AT5G08720| Symbols: | similar to unknown protein [Arabidopsis thaliana] (TAIR:AT4G01650.2); similar to unknown protein [Arabidopsis thaliana] (TAIR:AT4G01650.1); similar to unknown protein [Oryza sativa (japonica cultivar-group)] (GB:AAO41142.1); similar to unnamed protein product [Vitis vinifera] (GB:CAO71647.1); similar to hypothetical protein OsI_013732 [Oryza sativa (i…
Cit.21154.1.S1_at	9.3935	9.33277	7.11217	7.0933	-2.2604	9.21727	8.85779	6.72319	6.54289	-2.4045	weakly similar to ( 147)AT5G04690| Symbols: | similar to unknown protein [Arabidopsis thaliana] (TAIR:AT5G04700.1); similar to unknown protein [Arabidopsis thaliana] (TAIR:AT5G04680.1); similar to unnamed protein product [Vitis vinifera] (GB:CAO64101.1); contains InterPro domain Ankyrin (InterPro:IPR002110) | chr5:1349782-1352526 REVERSE affx|C37_46202;
Cit.21157.1.S1_s_at	9.0031	8.80895	7.41718	7.51228	-1.44129	8.45294	8.51872	7.41617	7.2581	-1.1487	weakly similar to ( 180)AT4G08810| Symbols: SUB1 | SUB1 (short under blue light 1) | chr4:5616201-5617859 REVERSE affx|C37_46205;
Cit.21179.1.S1_at	4.06521	4.1854	7.0973	6.74389	2.79529	3.47232	4.22767	6.25626	6.27528	2.41578	weakly similar to ( 114)AT5G13930| Symbols: CHS, TT4, ATCHS | ATCHS/CHS/TT4 (CHALCONE SYNTHASE); naringenin-chalcone synthase | chr5:4488764-4490037 FORWARDweakly similar to ( 132)CHS2_CITSI affx|C37_46243;
Cit.21208.1.S1_at	9.2266	9.25384	10.4229	10.2265	1.08449	9.41109	9.72739	10.0648	9.97556	0.450952	very weakly similar to (98.6)AT3G26840| Symbols: | esterase/lipase/thioesterase family protein | chr3:9894045-9897391 FORWARD affx|C37_46297;
Cit.21310.1.S1_s_at	8.73102	8.94607	9.40545	8.84043	0.284394	8.6367	8.02231	7.32587	7.10969	-1.11172	affx|C37_46585;
Cit.21315.1.S1_s_at	10.1712	10.2509	10.6928	10.7296	0.500175	9.8892	9.80735	11.0791	11.1331	1.25779	weakly similar to ( 107)AT5G08410| Symbols: FTRA2 | FTRA2 (ferredoxin/thioredoxin reductase subunit A (variable subunit) 2); ferredoxin:thioredoxin reductase | chr5:2709975-2710529 REVERSEvery weakly similar to (91.3)FTRV_MAIZE affx|C37_46610;
Cit.21497.1.S1_at	8.58407	8.60352	10.3456	10.5902	1.87409	6.74217	7.00698	9.15672	9.1078	2.25769	affx|C37_47256;
Cit.21616.1.S1_at	7.26052	7.16439	6.59632	5.95259	-0.938001	7.70677	7.64028	5.72242	5.61261	-2.00601	weakly similar to ( 157)AT1G66950| Symbols: PDR11, ATPDR11 | ATPDR11/PDR11 (PLEIOTROPIC DRUG RESISTANCE 11); ATPase, coupled to transmembrane movement of substances | chr1:24981902-24988124 FORWARDweakly similar to ( 138)PDR2_NICPL affx|C37_24166;
Cit.21723.1.S1_s_at	9.104	9.24525	10.9507	9.32125	0.961328	10.6939	9.76931	8.2926	8.27497	-1.9478	very weakly similar to (97.1)AT1G05010| Symbols: ACO4, EAT1, EFE | EFE (ETHYLENE FORMING ENZYME) | chr1:1431418-1432694 REVERSEweakly similar to ( 105)ACCO1_PETHY affx|C37_26806;
Cit.21787.1.S1_at	9.8444	9.83366	9.03961	9.08512	-0.776666	9.37118	9.32881	7.96326	8.20177	-1.26748	weakly similar to ( 169)AT3G28540| Symbols: | AAA-type ATPase family protein | chr3:10695681-10697246 FORWARD affx|C37_27184;
Cit.21799.1.S1_at	5.79766	5.59397	5.5115	5.46771	-0.206209	5.55424	6.20971	4.85197	4.84722	-1.03237	affx|C37_27251;
Cit.21810.1.S1_x_at	6.12393	6.11908	5.53677	5.2857	-0.71027	6.81614	7.1441	5.17875	5.16618	-1.80766	affx|C37_27568;
Cit.2182.1.S1_s_at	9.12816	8.99297	8.33434	8.28952	-0.748634	8.98999	9.46142	7.93351	7.9054	-1.30625	weakly similar to ( 110)AT2G30520| Symbols: RPT2 | RPT2 (ROOT PHOTOTROPISM 2) | chr2:13009997-13012230 REVERSE affx|C37_02751;
Cit.21820.1.S1_at	7.51687	7.82587	6.40095	6.59854	-1.17162	7.84512	6.78887	7.8115	7.78375	0.480633	very weakly similar to (80.9)AT5G52552| Symbols: CPuORF14 | CPuORF14 (Conserved peptide upstream open reading frame 14) | chr5:21346345-21346503 REVERSE affx|C37_28609;
Cit.21825.1.S1_at	9.84766	9.85105	10.1652	10.0934	0.279929	8.94985	8.52656	9.98133	9.78544	1.14518	affx|C37_29389;
Cit.21825.1.S1_s_at	10.0867	10.0675	11.028	10.9713	0.922567	8.86827	9.59739	10.2652	10.301	1.05023	affx|C37_29389;
Cit.2183.1.S1_s_at	6.68895	6.7036	5.44485	5.47531	-1.23619	6.75344	6.72908	5.56075	5.65972	-1.13102	moderately similar to ( 203)AT2G30520| Symbols: RPT2 | RPT2 (ROOT PHOTOTROPISM 2) | chr2:13009997-13012230 REVERSE affx|C37_02752;
Cit.21831.1.S1_at	5.25816	5.24413	3.72354	4.22818	-1.27528	4.17973	4.71077	4.04487	4.15546	-0.345084	weakly similar to ( 196)AT4G29900| Symbols: ATACA10, ACA10 | ACA10 (autoinhibited Ca2+ -ATPase 10); calcium-transporting ATPase/ calmodulin binding | chr4:14611231-14618781 REVERSE affx|C37_29395;
Cit.21832.1.S1_at	7.32365	7.23505	6.79356	6.97983	-0.392651	7.58322	7.98188	6.44597	6.27378	-1.42267	affx|C37_29396;
Cit.21870.1.S1_at	5.37975	5.68647	4.92623	5.22094	-0.459525	5.95163	5.27181	4.0981	4.18981	-1.46777	affx|C37_29435;
Cit.21876.1.S1_s_at	7.70756	8.01745	7.04883	7.35945	-0.658362	7.71846	7.52325	5.91093	6.02725	-1.65177	moderately similar to ( 254)AT2G47390| Symbols: | serine-type endopeptidase/ serine-type peptidase | chr2:19449348-19453323 REVERSE affx|C37_29441;
Cit.21884.1.S1_s_at	9.06359	8.89055	9.70799	9.80854	0.781192	8.29949	8.61265	9.41677	9.60549	1.05505	weakly similar to ( 125)AT4G35985| Symbols: | senescence/dehydration-associated protein-related | chr4:17032271-17033865 REVERSE affx|C37_29449;
Cit.21904.1.S1_at	5.65905	5.24045	6.49267	6.44918	1.02117	5.67224	5.6378	6.27477	6.02157	0.493148	weakly similar to ( 172)AT3G09720| Symbols: | DEAD/DEAH box helicase, putative | chr3:2980488-2983273 REVERSE affx|C37_29470;
Cit.21914.1.S1_at	6.04773	6.01244	5.84087	6.15614	-0.0315774	6.02386	5.71789	4.20921	4.92101	-1.30577	moderately similar to ( 242)AT1G79150| Symbols: | binding | chr1:29777609-29782767 REVERSE affx|C37_29480;
Cit.21952.1.S1_at	6.49364	6.61605	5.81342	5.73657	-0.779853	6.79312	6.66896	5.7908	5.64258	-1.01435	moderately similar to ( 278)AT1G65800| Symbols: ARK2 | ARK2 (Arabidopsis Receptor Kinase 2); kinase | chr1:24476829-24480186 FORWARDweakly similar to ( 132)NORK_MEDTR affx|C37_29577;
Cit.21988.1.S1_s_at	3.46464	3.61037	2.85626	3.05319	-0.582787	5.41284	4.38007	3.58141	3.61132	-1.30009	moderately similar to ( 247)AT5G20410| Symbols: ATMGD2, MGD2 | MGD2 (monogalactosyldiacylglycerol synthase 2); 1,2-diacylglycerol 3-beta-galactosyltransferase/ transferase, transferring glycosyl groups | chr5:6896767-6898583 FORWARD affx|C37_29719;
Cit.21995.1.S1_s_at	8.34665	8.39617	9.53102	9.69189	1.24004	8.42207	8.47698	9.37927	9.43571	0.957965	moderately similar to ( 211)AT5G53850| Symbols: | haloacid dehalogenase-like hydrolase family protein | chr5:21878843-21882043 REVERSE affx|C37_29733;
Cit.21996.1.S1_at	6.31752	6.49404	7.62165	7.86267	1.33638	5.51694	5.63179	7.90626	7.85288	2.30521	affx|C37_29735;
Cit.22026.1.S1_at	5.0591	4.89955	6.05173	6.25753	1.1753	4.87686	5.05819	5.97924	5.99875	1.02147	affx|C37_29869;
Cit.22036.1.S1_at	7.66689	7.73549	6.99267	6.67158	-0.869066	8.16212	7.8519	6.02639	5.94516	-2.02123	affx|C37_29909;
Cit.22041.1.S1_s_at	6.99752	6.66252	7.85165	7.83708	1.01435	6.47354	7.03696	7.81521	7.68579	0.995251	weakly similar to ( 156)AT2G44770| Symbols: | phagocytosis and cell motility protein ELMO1-related | chr2:18464892-18466961 FORWARD affx|C37_29933;
Cit.22070.1.S1_at	3.59805	3.97806	4.78528	4.9034	1.05628	4.48895	4.15691	4.99252	4.9384	0.642534	weakly similar to ( 149)AT1G69200| Symbols: | kinase | chr1:26019681-26022028 FORWARD affx|C37_30065;
Cit.22157.1.S1_at	8.35083	8.13886	6.75696	7.3359	-1.19842	6.07573	5.46715	6.34545	6.35294	0.577758	affx|C37_30424;
Cit.22184.1.S1_s_at	8.96513	8.83746	8.34221	8.31167	-0.574354	8.95183	9.55826	8.04453	8.14889	-1.15834	affx|C37_30541;
Cit.22228.1.S1_at	6.46368	6.55155	5.56606	5.44487	-1.00215	6.95014	6.15082	6.10796	5.89282	-0.550089	very weakly similar to (97.4)AT1G28330| Symbols: DRM1 | DRM1 (DORMANCY-ASSOCIATED PROTEIN 1) | chr1:9934487-9935203 REVERSEvery weakly similar to (90.5)12KD_FRAAN affx|C37_30693;
Cit.2228.1.S1_s_at	12.6941	12.7223	11.7168	11.8662	-0.916734	13.0581	13.0817	11.2916	11.2936	-1.77733	weakly similar to ( 134)AT4G38770| Symbols: ATPRP4, PRP4 | PRP4 (PROLINE-RICH PROTEIN 4) | chr4:18097003-18098442 REVERSE affx|C37_02810;
Cit.22353.1.S1_s_at	7.00801	6.95787	8.26137	8.3122	1.30385	7.07403	7.20358	8.12135	8.14305	0.993393	moderately similar to ( 295)AT1G80270| Symbols: | DNA-binding protein, putative | chr1:30186157-30188223 FORWARD affx|C37_31389;
Cit.2237.1.S1_at	7.70366	7.60669	6.56765	6.61974	-1.06148	7.11897	6.86096	6.39192	6.36724	-0.61038	moderately similar to ( 452)AT1G64980| Symbols: | similar to unnamed protein product [Vitis vinifera] (GB:CAO62125.1); contains domain SSF53448 (SSF53448) | chr1:24141503-24142282 REVERSE affx|C37_02821;
Cit.2237.1.S1_s_at	10.1435	10.2365	9.08034	9.16722	-1.0662	9.47107	9.495	8.82077	8.83795	-0.653673	moderately similar to ( 452)AT1G64980| Symbols: | similar to unnamed protein product [Vitis vinifera] (GB:CAO62125.1); contains domain SSF53448 (SSF53448) | chr1:24141503-24142282 REVERSE affx|C37_02821;
Cit.22377.1.S1_s_at	5.25286	4.99728	3.73603	3.3875	-1.5633	5.21779	5.42486	3.3875	3.30772	-1.97371	moderately similar to ( 235)AT1G35910| Symbols: | trehalose-6-phosphate phosphatase, putative | chr1:13364412-13366177 REVERSE affx|C37_31480;
Cit.22386.1.S1_s_at	8.80652	8.8093	9.86327	10.0368	1.14212	8.97074	8.92078	9.35116	9.4719	0.465769	moderately similar to ( 223)AT3G16640| Symbols: TCTP | TCTP (TRANSLATIONALLY CONTROLLED TUMOR PROTEIN) | chr3:5669715-5670735 REVERSEmoderately similar to ( 254)TCTP_HEVBR affx|C37_31516;
Cit.22410.1.S1_at	5.9127	5.84028	7.27603	7.16731	1.34518	6.1301	5.89644	6.90381	6.93483	0.906052	affx|C37_31586;
Cit.22418.1.S1_s_at	9.4164	9.31653	7.77093	7.80891	-1.57654	9.27668	8.36041	7.40212	7.61881	-1.30808	weakly similar to ( 162)AT2G17420| Symbols: ATNTRA, NTR2, NTRA | NTRA (NADPH-dependent thioredoxin reductase 2) | chr2:7571439-7573301 FORWARD affx|C37_31614;
Cit.22427.1.S1_s_at	6.42082	6.55155	8.22981	8.60617	1.93181	5.41596	4.76299	7.5295	7.63674	2.49364	weakly similar to ( 109)AT4G15920| Symbols: | nodulin MtN3 family protein | chr4:9030756-9033357 REVERSE affx|C37_31633;
Cit.22433.1.S1_at	6.37266	6.31269	5.54116	5.56041	-0.79189	6.38265	6.30071	5.47729	4.99967	-1.1032	affx|C37_31651;
Cit.22463.1.S1_s_at	7.79926	7.52381	9.45174	9.65569	1.89218	6.28058	6.38519	8.33995	8.71338	2.19378	weakly similar to ( 196)AT4G27410| Symbols: ANAC072, RD26 | RD26 (RESPONSIVE TO DESSICATION 26) | chr4:13707934-13709019 REVERSEweakly similar to ( 137)NAC48_ORYSA affx|C37_31805;
Cit.22468.1.S1_s_at	8.73267	8.63234	9.26908	9.17646	0.540263	8.02053	8.0787	9.32655	9.39808	1.3127	moderately similar to ( 204)AT5G18670| Symbols: BAM9, BMY3 | BMY3 (BETA-AMYLASE 9); beta-amylase | chr5:6226140-6228001 FORWARDvery weakly similar to (84.3)AMYB_IPOBA affx|C37_31833;
Cit.22490.1.S1_s_at	8.67611	8.75068	8.95982	9.06664	0.299831	7.68366	7.89709	8.99556	8.88389	1.14935	weakly similar to ( 153)AT1G72770| Symbols: HAB1 | HAB1 (HOMOLOGY TO ABI1) | chr1:27394660-27396075 FORWARD affx|C37_31915;
Cit.2254.1.S1_s_at	11.459	11.3901	12.1422	12.0907	0.691887	10.9805	10.947	12.3342	12.2903	1.34852	affx|C37_02843;
Cit.2255.1.S1_at	3.9225	3.77705	5.22741	5.41485	1.47135	4.12871	3.78835	4.83785	4.94261	0.931704	moderately similar to ( 290)AT1G08570| Symbols: | thioredoxin family protein | chr1:2713607-2714315 FORWARD affx|C37_02844;
Cit.22550.1.S1_s_at	4.44449	4.63334	3.53561	3.76596	-0.888132	5.46171	4.80492	4.18178	3.93163	-1.07661	weakly similar to ( 132)AT1G03220| Symbols: | extracellular dermal glycoprotein, putative / EDGP, putative | chr1:787143-788444 FORWARD affx|C37_32215;
Cit.226.1.S1_x_at	11.7595	11.578	10.383	10.716	-1.11923	11.7556	11.1383	10.6685	10.9131	-0.656126	weakly similar to ( 174)AT5G03240| Symbols: UBQ3 | UBQ3 (POLYUBIQUITIN 3); protein binding | chr5:771975-772895 REVERSEvery weakly similar to (98.2)UBIQ_WHEAT affx|C37_00289;
Cit.22602.1.S1_at	5.224	5.74321	3.83314	3.50998	-1.81204	5.12842	5.15667	3.1891	3.85467	-1.62066	weakly similar to ( 117)AT1G61800| Symbols: GPT2 | GPT2 (glucose-6-phosphate/phosphate translocator 2); antiporter/ glucose-6-phosphate transmembrane transporter | chr1:22828192-22830124 FORWARD affx|C37_32445;
Cit.22603.1.S1_s_at	8.46048	8.29676	9.28031	9.35016	0.936619	8.39153	7.99899	9.34826	9.43924	1.19848	very weakly similar to (95.5)AT2G17880| Symbols: | DNAJ heat shock protein, putative | chr2:7774258-7774740 REVERSE affx|C37_32446;
Cit.22614.1.S1_at	3.16407	3.27648	4.36228	4.64538	1.28356	3.14736	3.23211	3.76782	3.52715	0.457752	weakly similar to ( 132)AT1G66150| Symbols: TMK1 | TMK1 (TRANSMEMBRANE KINASE 1) | chr1:24635166-24638078 FORWARD affx|C37_32488;
Cit.22641.1.S1_at	4.16186	4.22519	4.43899	4.2967	0.174323	4.89968	4.97518	3.86488	3.79511	-1.10744	moderately similar to ( 249)AT2G03220| Symbols: MUR2, ATFUT1, ATFT1, FT1 | FT1 (FUCOSYLTRANSFERASE 1); fucosyltransferase/ transferase, transferring glycosyl groups | chr2:970398-972350 REVERSEmoderately similar to ( 265)FUT1_PEA affx|C37_32554;
Cit.22641.1.S1_s_at	7.19054	7.09819	6.97825	7.11267	-0.0989019	7.94479	8.07842	6.71591	6.72686	-1.29022	moderately similar to ( 249)AT2G03220| Symbols: MUR2, ATFUT1, ATFT1, FT1 | FT1 (FUCOSYLTRANSFERASE 1); fucosyltransferase/ transferase, transferring glycosyl groups | chr2:970398-972350 REVERSEmoderately similar to ( 265)FUT1_PEA affx|C37_32554;
Cit.22653.1.S1_at	8.15963	8.32965	5.09749	5.4313	-2.98025	8.78232	7.61989	4.99462	5.42934	-2.98913	affx|C37_32590;
Cit.22666.1.S1_at	4.76706	4.5077	6.99987	7.10061	2.41286	4.00055	3.66239	6.94852	6.86068	3.07313	moderately similar to ( 248)AT1G78960| Symbols: ATLUP2 | ATLUP2 (Arabidopsis thaliana lupeol synthase 2); lupeol synthase | chr1:29701615-29705917 FORWARD affx|C37_32647;
Cit.22667.1.S1_at	7.93219	7.39773	6.18295	6.02835	-1.55931	7.67591	7.46241	6.99529	6.80661	-0.66821	moderately similar to ( 250)AT2G36800| Symbols: UGT73C5, DOGT1 | DOGT1 (DON-GLUCOSYLTRANSFERASE); UDP-glycosyltransferase/ transferase, transferring glycosyl groups | chr2:15430572-15432059 REVERSEweakly similar to ( 137)ZOX_PHAVU affx|C37_32648;
Cit.22763.1.S1_s_at	5.86459	5.74594	6.94496	6.76805	1.05124	5.2915	5.22009	5.92039	6.09115	0.749972	weakly similar to ( 142)AT3G23240| Symbols: ATERF1, ERF1 | ATERF1/ERF1 (ETHYLENE RESPONSE FACTOR 1); DNA binding / transcription activator/ transcription factor | chr3:8295712-8296368 FORWARD affx|C37_33292;
Cit.22782.1.S1_s_at	6.76196	6.84363	6.99303	7.0093	0.198369	5.92639	6.35922	7.31295	7.59375	1.31054	weakly similar to ( 134)AT5G25280| Symbols: | serine-rich protein-related | chr5:8773885-8774547 FORWARD affx|C37_33375;
Cit.22954.1.S1_x_at	5.18218	5.66231	3.91231	3.67456	-1.62881	5.59022	5.61204	4.86387	4.94389	-0.697251	affx|C37_34118;
Cit.22980.1.S1_s_at	7.1277	7.14949	5.06895	5.18311	-2.01257	6.71065	6.86405	4.78471	4.78597	-2.00201	weakly similar to ( 192)AT1G77760| Symbols: GNR1, NR1, NIA1 | NIA1 (NITRATE REDUCTASE 1) | chr1:29240899-29244261 REVERSEmoderately similar to ( 206)NIA_CUCMA affx|C37_34207;
Cit.22984.1.S1_x_at	6.18468	5.95408	5.28418	5.24425	-0.805163	6.37347	5.98789	5.05311	5.05311	-1.12757	very weakly similar to (94.4)AT5G05320| Symbols: | monooxygenase, putative (MO3) | chr5:1575094-1576680 REVERSE affx|C37_34223;
Cit.23005.1.S1_at	6.93128	7.01878	8.1913	8.26424	1.25274	6.87506	6.83021	8.49345	8.4533	1.62074	very weakly similar to (97.8)AT5G19500| Symbols: | tryptophan/tyrosine permease family protein | chr5:6579021-6581701 FORWARD affx|C37_34275;
Cit.23013.1.S1_at	5.04483	4.90207	5.86202	6.17101	1.04306	5.23064	5.65946	6.29411	5.99565	0.699825	moderately similar to ( 244)AT4G36360| Symbols: BGAL3 | BGAL3 (beta-galactosidase 3); beta-galactosidase | chr4:17176843-17181146 REVERSEmoderately similar to ( 206)BGAL_DIACA affx|C37_34293;
Cit.2306.1.S1_at	6.96098	7.04633	8.89039	8.92899	1.90603	6.07123	7.03777	8.37766	8.56002	1.91434	affx|C37_02904;
Cit.23149.1.S1_at	6.22239	6.38038	4.85475	4.68767	-1.53018	6.28058	6.90647	3.76236	3.88921	-2.76774	affx|C37_35975;
Cit.23152.1.S1_at	5.35983	5.6677	4.38451	4.48832	-1.07735	5.66741	4.82414	5.23302	5.39702	0.0692421	very weakly similar to ( 100)AT1G19310| Symbols: | zinc finger (C3HC4-type RING finger) family protein | chr1:6676415-6677095 REVERSE affx|C37_35997;
Cit.23223.1.S1_s_at	6.75786	6.56301	7.53301	7.37164	0.791892	6.31815	6.41297	7.6973	7.56828	1.26723	weakly similar to ( 169)AT5G58090| Symbols: | glycosyl hydrolase family 17 protein | chr5:23522782-23524419 REVERSE affx|C37_36743;
Cit.233.1.S1_at	4.07168	3.66795	4.91047	5.12277	1.1468	2.69045	2.78329	4.15278	3.90165	1.29035	affx|C37_00296;
Cit.2333.1.S1_at	9.13439	8.97724	7.9039	7.78581	-1.21096	8.98858	8.7242	7.78964	7.59222	-1.16545	highly similar to ( 683)AT5G51060| Symbols: ATRBOHC, RBOHC, RHD2 | RHD2 (ROOT HAIR DEFECTIVE 2) | chr5:20774710-20779401 REVERSE affx|C37_02940;
Cit.23352.1.S1_at	7.46065	7.3152	6.76075	6.74495	-0.635081	8.93225	9.06365	8.02622	7.73591	-1.11689	affx|C37_37558;
Cit.23364.1.S1_at	8.04007	7.94039	7.07077	6.80775	-1.05097	7.95104	7.99404	6.31202	6.24451	-1.69428	weakly similar to ( 192)AT5G24318| Symbols: | catalytic/ cation binding / hydrolase, hydrolyzing O-glycosyl compounds | chr5:8282393-8283959 REVERSEmoderately similar to ( 207)E13B_WHEAT affx|C37_37630;
Cit.23379.1.S1_s_at	5.956	5.88379	7.12337	7.29252	1.28804	5.96334	5.76608	6.81044	6.86154	0.971278	weakly similar to ( 190)AT4G31210| Symbols: | DNA topoisomerase family protein | chr4:15165286-15172540 FORWARD affx|C37_37708;
Cit.23422.1.S1_at	5.64765	5.7072	6.20315	6.13746	0.492875	6.41613	6.29687	4.94553	5.15559	-1.30594	moderately similar to ( 405)AT2G41700| Symbols: | similar to ATATH11 (ABC2 homolog 11), ATPase, coupled to transmembrane movement of substances [Arabidopsis thaliana] (TAIR:AT5G61730.1); similar to ABC transporter family protein [Tetrahymena thermophila SB210] (GB:XP_001029584.2); similar to hypothetical protein [Vitis vinifera] (GB:CAN66569.1); similar to unnamed protein product [Vitis vinifera]…
Cit.23440.1.S1_at	4.35728	4.01305	5.23139	5.61985	1.24046	4.46412	4.41546	5.23472	5.73927	1.04721	moderately similar to ( 253)AT5G48930| Symbols: HCT | transferase family protein | chr5:19853880-19855318 REVERSEweakly similar to ( 160)HCBT2_DIACA affx|C37_37948;
Cit.23443.1.S1_at	4.54691	3.91499	6.88548	6.7872	2.60539	4.27915	4.36016	6.43187	6.38063	2.0866	moderately similar to ( 214)AT4G04330| Symbols: | similar to unnamed protein product [Vitis vinifera] (GB:CAO69665.1) | chr4:2116698-2118561 REVERSE affx|C37_37956;
Cit.2345.1.S1_s_at	6.05045	6.07676	5.43744	4.99774	-0.846019	5.23389	4.60896	6.41947	6.21472	1.39567	moderately similar to ( 328)AT2G13360| Symbols: AGT1, AGT | AGT (ALANINE:GLYOXYLATE AMINOTRANSFERASE) | chr2:5546499-5547984 REVERSE affx|C37_02953;
Cit.23451.1.S1_s_at	6.09	6.20348	8.93944	8.95565	2.8008	7.29551	6.93622	9.09367	8.80133	1.83163	affx|C37_37991;
Cit.23488.1.S1_s_at	7.18601	7.46684	7.67227	7.78886	0.404139	5.43441	6.63277	7.32636	7.26349	1.26134	very weakly similar to (97.1)AT1G60680| Symbols: AGD2 | AGD2 (ARF-GAP DOMAIN 2); aldo-keto reductase | chr1:22351489-22352901 REVERSE affx|C37_38176;
Cit.2350.1.S1_at	7.43606	7.212	7.10901	6.6488	-0.445126	7.64288	8.38718	6.19842	6.31889	-1.75637	weakly similar to ( 164)AT2G38470| Symbols: ATWRKY33, WRKY33 | WRKY33 (WRKY DNA-binding protein 33); transcription factor | chr2:16115554-16117617 FORWARD affx|C37_02959;
Cit.23502.1.S1_at	7.01088	6.90718	6.14948	5.86535	-0.951618	7.07161	7.09091	6.15246	5.73149	-1.13928	affx|C37_38289;
Cit.2351.1.S1_at	7.21513	6.87323	6.70606	6.8283	-0.277	7.11118	7.1984	6.09453	6.07898	-1.06803	moderately similar to ( 373)AT2G38470| Symbols: ATWRKY33, WRKY33 | WRKY33 (WRKY DNA-binding protein 33); transcription factor | chr2:16115554-16117617 FORWARD affx|C37_02960;
Cit.23520.1.S1_at	6.14191	5.78175	7.02884	7.23873	1.17195	6.15462	6.02761	6.68367	6.91093	0.706185	very weakly similar to (97.8)AT3G15010| Symbols: | RNA recognition motif (RRM)-containing protein | chr3:5052851-5054065 FORWARD affx|C37_38409;
Cit.23567.1.S1_s_at	7.6891	7.69238	9.01978	9.09225	1.36527	9.40789	8.84964	9.88902	9.75297	0.69223	very weakly similar to (97.8)AT5G01220| Symbols: SQD2 | SQD2 (SULFOQUINOVOSYLDIACYLGLYCEROL 2); UDP-sulfoquinovose:DAG sulfoquinovosyltransferase/ transferase, transferring glycosyl groups | chr5:86906-89884 REVERSE affx|C37_38621;
Cit.23585.1.S1_at	8.89822	8.79187	6.71636	6.58976	-2.19199	8.40524	8.45589	6.45925	6.04568	-2.1781	weakly similar to ( 131)AT1G01470| Symbols: LSR3, LEA14 | LEA14 (LATE EMBRYOGENESIS ABUNDANT 14) | chr1:172295-172826 REVERSEweakly similar to ( 158)LEA14_GOSHI affx|C37_38720;
Cit.23598.1.S1_s_at	3.20954	4.02142	5.56344	5.17679	1.75464	3.85728	3.40586	4.83554	5.00699	1.28969	affx|C37_38781;
Cit.23632.1.S1_s_at	6.83401	7.03331	5.82568	5.86343	-1.08911	6.55582	7.11689	5.87809	5.79398	-1.00032	affx|C37_38857;
Cit.23715.1.S1_at	6.16973	6.22449	5.92341	5.74223	-0.364295	6.47354	6.60138	5.22761	5.00225	-1.42252	moderately similar to ( 335)AT1G55860| Symbols: UPL1 | UPL1 (UBIQUITIN-PROTEIN LIGASE 1); ubiquitin-protein ligase | chr1:20883566-20899059 REVERSE affx|C37_39062;
Cit.23815.1.S1_s_at	7.39578	7.28642	8.25638	8.37953	0.976853	7.55078	6.84237	8.40442	8.45916	1.23521	affx|C37_39352;
Cit.23827.1.S1_at	7.22631	7.35809	4.79093	4.99753	-2.39797	7.23771	7.06665	4.67715	4.79831	-2.41445	very weakly similar to (85.9)AT1G68400| Symbols: | leucine-rich repeat transmembrane protein kinase, putative | chr1:25650064-25652579 REVERSE affx|C37_39376;
Cit.23836.1.S1_s_at	8.4338	8.26956	7.53768	7.14318	-1.01125	7.98244	7.59429	6.93061	6.94254	-0.851785	moderately similar to ( 256)AT5G35970| Symbols: | DNA-binding protein, putative | chr5:14136290-14140308 REVERSE affx|C37_39399;
Cit.23847.1.S1_s_at	6.12088	6.06192	7.10453	7.20799	1.06486	5.67592	5.84801	7.0157	6.85102	1.1714	moderately similar to ( 275)AT4G00370| Symbols: ANTR2 | ANTR2 (anion transporter 2); organic anion transmembrane transporter | chr4:163153-166111 REVERSE affx|C37_39448;
Cit.23871.1.S1_at	6.70766	7.05678	6.55824	6.68805	-0.259074	6.95083	6.83182	5.4019	5.14613	-1.61731	moderately similar to ( 259)AT4G02400| Symbols: | similar to U3 ribonucleoprotein (Utp) family protein [Arabidopsis thaliana] (TAIR:AT5G08600.1); similar to unnamed protein product [Vitis vinifera] (GB:CAO40032.1); contains InterPro domain Small-subunit processome, Utp14; (InterPro:IPR006709) | chr4:1054243-1057884 FORWARD affx|C37_39537;
Cit.23883.1.S1_s_at	8.88487	8.8208	6.97417	6.69595	-2.01778	9.39655	9.21394	6.75193	6.82589	-2.51634	moderately similar to ( 224)AT1G29050| Symbols: | similar to unknown protein [Arabidopsis thaliana] (TAIR:AT2G34070.1); similar to unnamed protein product [Vitis vinifera] (GB:CAO48076.1); contains InterPro domain Protein of unknown function DUF231, plant (InterPro:IPR004253) | chr1:10136362-10139068 REVERSE affx|C37_39591;
Cit.2391.1.S1_s_at	6.59336	6.62077	8.26475	8.49281	1.77172	5.94047	6.22885	7.61881	7.58483	1.51716	highly similar to ( 502)AT5G47900| Symbols: | similar to unknown protein [Arabidopsis thaliana] (TAIR:AT5G27730.1); similar to unnamed protein product [Vitis vinifera] (GB:CAO68737.1) | chr5:19409634-19411111 FORWARD affx|C37_03016;
Cit.23940.1.S1_at	6.81522	6.83797	8.04219	7.92542	1.1572	7.02095	7.00771	7.84853	7.73966	0.779763	weakly similar to ( 163)AT3G20250| Symbols: APUM5 | APUM5 (ARABIDOPSIS PUMILIO 5); RNA binding | chr3:7059104-7062666 REVERSE affx|C37_39801;
Cit.23967.1.S1_s_at	5.70051	5.47348	7.12787	7.13599	1.54494	5.36102	5.84904	7.0405	6.86502	1.34773	moderately similar to ( 229)AT1G68560| Symbols: ATXYL1, XYL1 | ATXYL1/XYL1 (ALPHA-XYLOSIDASE 1); alpha-N-arabinofuranosidase/ hydrolase, hydrolyzing O-glycosyl compounds / xylan 1,4-beta-xylosidase | chr1:25738098-25741560 REVERSE affx|C37_39990;
Cit.24017.1.S1_at	7.53264	7.43285	6.77068	6.42628	-0.884268	8.38361	7.96845	6.67972	6.79648	-1.43793	weakly similar to ( 129)AT3G48310| Symbols: CYP71A22 | CYP71A22 (cytochrome P450, family 71, subfamily A, polypeptide 22); oxygen binding | chr3:17899177-17900734 FORWARDweakly similar to ( 129)C71DA_SOYBN affx|C37_40314;
Cit.24057.1.S1_at	5.87681	5.91784	7.55525	7.36333	1.56197	5.95688	5.93883	6.74151	6.63492	0.740357	moderately similar to ( 296)AT1G09880| Symbols: | lyase | chr1:3208830-3211655 REVERSE affx|C37_40457;
Cit.24087.1.S1_s_at	5.07458	5.21531	6.04089	6.02761	0.889302	4.33345	4.70142	5.72393	5.7823	1.23568	moderately similar to ( 352)AT2G32640| Symbols: | similar to unnamed protein product [Vitis vinifera] (GB:CAO24043.1); contains domain G3DSA:3.50.50.60 (G3DSA:3.50.50.60); contains domain SSF51905 (SSF51905) | chr2:13855572-13857888 REVERSE affx|C37_40530;
Cit.24142.1.S1_s_at	8.49376	8.42386	7.67453	7.4773	-0.882896	8.59051	8.3346	7.29816	7.06481	-1.28107	moderately similar to ( 280)AT1G28380| Symbols: NSL1 | NSL1 (NECROTIC SPOTTED LESIONS 1) | chr1:9963682-9966046 FORWARD affx|C37_40658;
Cit.2416.1.S1_s_at	8.21622	8.30623	6.94916	6.81818	-1.37755	7.74244	7.81621	6.77368	6.88103	-0.951969	weakly similar to ( 126)AT4G27310| Symbols: | zinc finger (B-box type) family protein | chr4:13675859-13676622 FORWARD affx|C37_03051;
Cit.24193.1.S1_at	4.81231	4.93314	4.05267	3.33411	-1.17933	5.36061	5.46438	3.53846	3.33411	-1.97621	moderately similar to ( 223)AT5G51460| Symbols: ATTPPA | ATTPPA (Arabidopsis thaliana trehalose-6-phosphate phosphatase); trehalose-phosphatase | chr5:20919492-20921518 FORWARD affx|C37_40799;
Cit.24211.1.S1_s_at	10.4983	10.4869	9.30986	9.36274	-1.1563	11.6606	11.2798	9.66646	9.62221	-1.82591	moderately similar to ( 254)AT3G26230| Symbols: CYP71B24 | CYP71B24 (cytochrome P450, family 71, subfamily B, polypeptide 24); oxygen binding | chr3:9599437-9601129 REVERSEmoderately similar to ( 225)C71DA_SOYBN affx|C37_40844;
Cit.24237.1.S1_s_at	7.90851	7.63745	6.17223	6.16068	-1.60653	6.75007	7.20793	6.22847	6.13174	-0.798895	weakly similar to ( 126)AT3G47500| Symbols: CDF3 | CDF3 (CYCLING DOF FACTOR 3); DNA binding / protein binding / transcription factor | chr3:17515261-17516949 REVERSE affx|C37_40911;
Cit.24244.1.S1_at	4.9052	4.91165	3.57168	3.66896	-1.2881	4.17734	4.61822	3.59179	3.40065	-0.90156	affx|C37_40926;
Cit.24296.1.S1_at	6.21045	6.19836	5.45589	5.59696	-0.67798	6.1738	5.34718	4.35849	4.40492	-1.37878	weakly similar to ( 141)AT5G05580| Symbols: SH1, FAD8 | FAD8 (FATTY ACID DESATURASE 8); omega-3 fatty acid desaturase | chr5:1664332-1666346 FORWARDweakly similar to ( 143)FAD3C_RICCO affx|C37_41091;
Cit.24296.1.S1_s_at	10.2444	10.1303	9.59928	9.35597	-0.709766	9.96748	9.34419	8.2278	8.12671	-1.47858	weakly similar to ( 141)AT5G05580| Symbols: SH1, FAD8 | FAD8 (FATTY ACID DESATURASE 8); omega-3 fatty acid desaturase | chr5:1664332-1666346 FORWARDweakly similar to ( 143)FAD3C_RICCO affx|C37_41091;
Cit.24308.1.S1_s_at	6.18802	6.28942	7.69385	7.67615	1.44628	6.49644	6.65898	7.57268	7.6866	1.05193	weakly similar to ( 160)AT5G40640| Symbols: | similar to unknown protein [Arabidopsis thaliana] (TAIR:AT3G27390.1); similar to unnamed protein product [Vitis vinifera] (GB:CAO14643.1) | chr5:16294573-16297486 FORWARD affx|C37_41120;
Cit.2435.1.S1_s_at	7.33253	7.19809	8.59321	8.57918	1.32088	7.21517	7.62095	8.18731	8.1843	0.767744	moderately similar to ( 434)AT4G02930| Symbols: | elongation factor Tu, putative / EF-Tu, putative | chr4:1295751-1298354 REVERSEmoderately similar to ( 324)EFTUB_NICSY affx|C37_03078;
Cit.2438.1.S1_s_at	7.8093	8.03646	8.80317	8.6892	0.823302	7.53436	8.01953	8.84248	8.98349	1.13604	moderately similar to ( 287)AT1G71500| Symbols: | Rieske (2Fe-2S) domain-containing protein | chr1:26939746-26940993 FORWARD affx|C37_03081;
Cit.24423.1.S1_s_at	8.57486	8.48376	10.534	10.4573	1.96636	8.66049	8.79567	10.1853	10.1818	1.45547	moderately similar to ( 310)AT1G60420| Symbols: | DC1 domain-containing protein | chr1:22265643-22267908 FORWARD affx|C37_41437;
Cit.24426.1.S1_s_at	7.00344	7.19689	5.54129	5.91169	-1.37368	10.6243	9.74492	8.35899	8.43988	-1.78518	weakly similar to ( 174)AT1G17710| Symbols: | similar to phosphoric monoester hydrolase [Arabidopsis thaliana] (TAIR:AT1G73010.1); similar to putative phosphatase [Phaseolus vulgaris] (GB:ABP52095.1); contains InterPro domain HAD-superfamily hydrolase, subfamily IB, hypothetical 1 (InterPro:IPR006384) | chr1:6090756-6091748 REVERSE affx|C37_41444;
Cit.2447.1.S1_s_at	9.11993	9.07867	8.12187	7.85207	-1.11233	9.10314	9.21156	8.40008	8.2876	-0.813512	weakly similar to ( 101)AT1G57680| Symbols: | similar to unnamed protein product [Vitis vinifera] (GB:CAO46875.1); contains InterPro domain Uncharacterised conserved protein UCP031277 (InterPro:IPR016971) | chr1:21366414-21367502 REVERSE affx|C37_03095;
Cit.24484.1.S1_at	6.58944	6.55157	7.6521	7.3201	0.915593	6.61271	6.43363	7.77465	7.56344	1.14587	weakly similar to ( 160)AT3G01510| Symbols: | 5-AMP-activated protein kinase beta-1 subunit-related | chr3:198862-201689 REVERSE affx|C37_41654;
Cit.24525.1.S1_s_at	3.844	3.89563	5.55708	5.71011	1.76378	3.53468	4.2699	4.94532	5.68679	1.41377	affx|C37_41748;
Cit.24546.1.S1_at	8.05144	8.1146	7.95539	8.11342	-0.0486126	8.49875	8.09956	6.92192	7.23302	-1.22169	moderately similar to ( 301)AT2G39220| Symbols: PLP6, PLA IIB | PLA IIB/PLP6 (Patatin-like protein 6); nutrient reservoir | chr2:16382133-16383741 REVERSE affx|C37_41784;
Cit.246.1.S1_s_at	6.07755	5.95729	6.7002	6.68161	0.673483	5.73508	5.90792	6.9122	6.75841	1.01381	moderately similar to ( 246)AT3G09690| Symbols: | hydrolase, alpha/beta fold family protein | chr3:2972361-2974597 FORWARD affx|C37_00310;
Cit.24601.1.S1_s_at	5.91575	5.8336	4.34292	4.12786	-1.63929	5.12766	5.63454	4.61641	4.43725	-0.854276	affx|C37_41903;
Cit.24626.1.S1_x_at	5.85362	5.85592	5.1694	4.83595	-0.852096	5.93312	6.14891	4.74922	4.75449	-1.28916	moderately similar to ( 245)AT2G16060| Symbols: ARATH GLB1, GLB1, NSHB1, ATGLB1, AHB1 | AHB1 (ARABIDOPSIS HEMOGLOBIN 1) | chr2:6989864-6990604 REVERSEmoderately similar to ( 270)HBL1_MEDSA affx|C37_42015;
Cit.24663.1.S1_s_at	5.13295	5.15166	3.7655	4.20134	-1.15889	4.32621	4.43899	3.58386	3.87248	-0.654429	weakly similar to ( 140)AT4G12730| Symbols: FLA2 | FLA2 | chr4:7491595-7492806 REVERSE affx|C37_42142;
Cit.24664.1.S1_at	6.8928	6.90595	6.72096	6.56141	-0.258195	6.38054	5.55817	7.10515	6.85101	1.00873	weakly similar to ( 157)AT1G60690| Symbols: | aldo/keto reductase family protein | chr1:22353557-22355333 REVERSEweakly similar to ( 125)A115_TOBAC affx|C37_42145;
Cit.2467.1.S1_s_at	7.75785	7.73882	8.23818	8.22967	0.48559	7.69781	7.04565	8.4176	8.60868	1.14141	weakly similar to ( 169)AT3G27850| Symbols: RPL12-C | RPL12-C (RIBOSOMAL PROTEIN L12-C); structural constituent of ribosome | chr3:10326142-10326705 FORWARDweakly similar to ( 175)RK12_NICSY affx|C37_03123;
Cit.2468.1.S1_at	8.03389	7.88942	9.13968	9.1207	1.16854	8.24011	8.23853	8.68001	8.65219	0.426783	affx|C37_03125;
Cit.2469.1.S1_at	6.92488	6.56809	8.09079	8.18384	1.39083	6.49999	7.04792	7.25624	7.34198	0.525156	weakly similar to ( 175)AT5G61030| Symbols: GR-RBP3 | GR-RBP3 (glycine-rich RNA-binding protein 3); RNA binding | chr5:24578096-24579378 FORWARDvery weakly similar to (91.3)ROC4_NICSY affx|C37_03126;
Cit.24699.1.S1_at	7.08286	6.81268	5.54256	6.15789	-1.09755	5.54277	5.22351	5.12359	5.49915	-0.0717731	moderately similar to ( 218)AT4G20390| Symbols: | integral membrane family protein | chr4:11007079-11007880 FORWARD affx|C37_42232;
Cit.24701.1.S1_s_at	8.07557	8.10428	6.25915	6.49997	-1.71037	7.73167	7.6211	5.7847	5.91008	-1.82899	affx|C37_42234;
Cit.2475.1.S1_at	7.06463	7.06058	8.17461	8.09435	1.07188	6.84451	6.87559	8.07805	8.03264	1.1953	moderately similar to ( 216)AT4G15350| Symbols: CYP705A2 | CYP705A2 (cytochrome P450, family 705, subfamily A, polypeptide 2); oxygen binding | chr4:8762953-8764563 FORWARDmoderately similar to ( 260)C93A2_SOYBN affx|C37_03133;
Cit.24756.1.S1_at	6.71411	6.66103	6.87324	6.70347	0.100782	5.73108	6.11007	6.84832	7.21559	1.11138	moderately similar to ( 277)AT1G54780| Symbols: | thylakoid lumen 18.3 kDa protein | chr1:20443200-20444620 FORWARD affx|C37_42398;
Cit.24760.1.S1_at	7.35339	7.27277	5.97571	6.15668	-1.24688	7.89293	8.03325	6.33259	5.97718	-1.80821	moderately similar to ( 214)AT4G21380| Symbols: ARK3 | ARK3 (Arabidopsis Receptor Kinase 3); kinase | chr4:11389230-11393101 REVERSEvery weakly similar to (99.0)CRI4_MAIZE affx|C37_42411;
Cit.24776.1.S1_s_at	3.51136	3.47155	4.14865	4.84122	1.00348	4.08546	3.54023	4.34071	4.30949	0.512261	moderately similar to ( 255)AT3G15810| Symbols: | similar to unknown protein [Arabidopsis thaliana] (TAIR:AT1G80120.1); similar to unknown [Populus trichocarpa] (GB:ABK95691.1); contains InterPro domain Protein of unknown function DUF567 (InterPro:IPR007612) | chr3:5348061-5349185 REVERSE affx|C37_42479;
Cit.24784.1.S1_x_at	6.30216	5.74305	6.31006	6.47994	0.372402	6.65202	5.51992	7.3205	7.36645	1.25751	moderately similar to ( 207)AT1G71695| Symbols: | peroxidase 12 (PER12) (P12) (PRXR6) | chr1:26968021-26970219 FORWARDweakly similar to ( 124)PER2_HORVU affx|C37_42498;
Cit.2482.1.S1_s_at	10.3335	10.2711	9.11583	8.8045	-1.34213	10.1562	9.973	8.42446	8.51786	-1.59344	moderately similar to ( 297)AT5G26030| Symbols: FC1 | FC1 (FERROCHELATASE 1); ferrochelatase | chr5:9096678-9098755 FORWARDmoderately similar to ( 307)HEMH_CUCSA affx|C37_03140;
Cit.24850.1.S1_s_at	6.05823	5.95259	5.02622	4.95915	-1.01272	6.12397	6.16579	5.32972	4.94247	-1.00878	very weakly similar to (91.7)AT1G10550| Symbols: XET, XTH33 | XTH33 (xyloglucan:xyloglucosyl transferase 33); hydrolase, acting on glycosyl bonds | chr1:3479258-3480958 REVERSE affx|C37_42730;
Cit.24929.1.S1_x_at	6.63361	6.53076	6.74121	6.65681	0.116824	7.25235	7.17984	5.7348	6.051	-1.3232	affx|C37_43402;
Cit.24953.1.S1_at	5.70251	5.7571	6.64014	6.82628	1.0034	5.77097	5.78155	6.33385	6.32318	0.552253	moderately similar to ( 265)AT4G33460| Symbols: EMB2751, ATNAP13 | ATNAP13 (EMBRYO DEFECTIVE 2751) | chr4:16098328-16100116 REVERSE affx|C37_45173;
Cit.24969.1.S1_at	3.51265	3.36435	4.84142	4.76777	1.36609	3.58425	3.67916	4.07053	4.36687	0.586995	very weakly similar to (99.4)AT4G10960| Symbols: UGE5 | UGE5 (UDP-D-GLUCOSE/UDP-D-GALACTOSE 4-EPIMERASE 5); UDP-glucose 4-epimerase/ protein dimerization | chr4:6716079-6718468 REVERSEvery weakly similar to (88.6)GALE1_PEA affx|C37_45462;
Cit.24996.1.S1_at	5.29267	5.79125	6.8607	6.76984	1.27331	5.27206	5.31892	7.3353	7.21576	1.98004	moderately similar to ( 221)AT2G23840| Symbols: | HNH endonuclease domain-containing protein | chr2:10161062-10162680 REVERSE affx|C37_23642;
Cit.25028.1.S1_at	7.48899	7.38924	4.11436	3.7289	-3.51749	7.49065	7.31245	3.23574	3.14083	-4.21326	weakly similar to ( 167)AT3G02840| Symbols: | immediate-early fungal elicitor family protein | chr3:618487-619626 FORWARD affx|C37_24781;
Cit.25030.1.S1_at	8.82629	8.84577	8.20365	8.18811	-0.640148	8.72434	9.24552	7.70766	7.79118	-1.23551	moderately similar to ( 268)AT5G03240| Symbols: UBQ3 | UBQ3 (POLYUBIQUITIN 3); protein binding | chr5:771975-772895 REVERSEweakly similar to ( 141)UBIQ_WHEAT affx|C37_24797;
Cit.25037.1.S1_at	9.6694	9.52703	8.27637	8.30172	-1.30917	10.1999	9.60976	8.37044	8.13629	-1.65148	weakly similar to ( 188)AT2G31880| Symbols: | leucine-rich repeat transmembrane protein kinase, putative | chr2:13561997-13563922 FORWARDvery weakly similar to (93.2)NORK_PEA affx|C37_24883;
Cit.25038.1.S1_at	5.04889	5.0266	3.73001	3.93425	-1.20562	3.83143	4.1762	3.40997	3.8143	-0.391682	weakly similar to ( 118)AT2G01300| Symbols: | similar to unknown protein [Arabidopsis thaliana] (TAIR:AT1G15010.1); similar to unnamed protein product [Vitis vinifera] (GB:CAO42242.1) | chr2:151220-151690 REVERSE affx|C37_24892;
Cit.25089.1.S1_at	6.22632	6.20171	7.80575	7.78809	1.58291	9.20104	8.23266	8.39397	8.31823	-0.360747	weakly similar to ( 199)AT4G31500| Symbols: SUR2, RNT1, RED1, ATR4, CYP83B1 | CYP83B1 (CYTOCHROME P450 MONOOXYGENASE 83B1); oxygen binding | chr4:15273683-15275277 REVERSEweakly similar to ( 194)C71A9_SOYBN affx|C37_27055;
Cit.25102.1.S1_at	7.87225	7.65733	7.93581	8.25173	0.32898	6.947	6.82365	7.73302	8.11241	1.03739	moderately similar to ( 223)AT4G38810| Symbols: | calcium-binding EF hand family protein | chr4:18115601-18118854 REVERSE affx|C37_27124;
Cit.25162.1.S1_at	5.14664	4.58105	4.04562	4.61031	-0.535881	4.65473	5.50968	3.90043	4.17207	-1.04595	weakly similar to ( 157)AT2G45670| Symbols: | calcineurin B subunit-related | chr2:18824154-18825456 REVERSE affx|C37_29567;
Cit.25176.1.S1_at	5.24313	5.12761	4.30227	3.78755	-1.14046	5.46333	4.79554	4.27214	4.56508	-0.710827	affx|C37_29619;
Cit.25177.1.S1_s_at	3.49972	3.32129	4.92163	5.26948	1.68505	3.43733	4.22681	5.14636	5.24496	1.36358	affx|C37_29626;
Cit.25199.1.S1_at	7.34597	7.13281	8.71601	8.70554	1.47139	8.84518	8.68012	8.72821	8.70597	-0.0455561	weakly similar to ( 106)AT1G15670| Symbols: | kelch repeat-containing F-box family protein | chr1:5390114-5391193 FORWARD affx|C37_29710;
Cit.25205.1.S1_at	5.47066	5.42231	6.77218	6.81849	1.34885	4.55428	4.98651	6.12449	6.06915	1.32642	moderately similar to ( 345)AT2G32640| Symbols: | similar to unnamed protein product [Vitis vinifera] (GB:CAO24043.1); contains domain G3DSA:3.50.50.60 (G3DSA:3.50.50.60); contains domain SSF51905 (SSF51905) | chr2:13855572-13857888 REVERSE affx|C37_29726;
Cit.2523.1.S1_s_at	11.8167	11.874	11.7849	11.8494	-0.028201	10.9009	10.3669	11.6753	11.7477	1.07762	moderately similar to ( 478)AT5G65020| Symbols: ANNAT2 | ANNAT2 (ANNEXIN ARABIDOPSIS 2); calcium ion binding / calcium-dependent phospholipid binding | chr5:25991141-25992780 FORWARDmoderately similar to ( 328)ANX4_FRAAN affx|C37_03190;
Cit.25231.1.S1_x_at	6.71163	6.48894	6.26169	6.11752	-0.410679	5.72488	6.67506	5.29313	5.07385	-1.01648	affx|C37_29815;
Cit.25247.1.S1_at	7.66633	7.55216	6.36112	6.50293	-1.17722	7.61647	7.38104	6.34184	6.53839	-1.05864	weakly similar to ( 175)AT4G38830| Symbols: | protein kinase family protein | chr4:18122333-18124937 FORWARD affx|C37_29884;
Cit.25266.1.S1_s_at	9.51352	9.80042	8.49281	8.23126	-1.29494	8.8743	9.25047	8.57129	8.61651	-0.468483	moderately similar to ( 220)AT2G27860| Symbols: AXS1 | AXS1 (UDP-D-APIOSE/UDP-D-XYLOSE SYNTHASE 1) | chr2:11871761-11873920 REVERSE affx|C37_29949;
Cit.25345.1.S1_at	5.52053	5.25704	6.15217	6.53007	0.952334	5.0976	5.34025	6.4302	6.41443	1.20339	weakly similar to ( 129)AT1G47128| Symbols: RD21A, RD21 | RD21 (RESPONSIVE TO DEHYDRATION 21); cysteine-type peptidase | chr1:17285579-17288049 REVERSEweakly similar to ( 132)ORYA_ORYSA affx|C37_30256;
Cit.25387.1.S1_at	4.59658	4.36895	5.55197	5.48591	1.03617	4.50642	4.70156	4.68755	4.99314	0.236358	moderately similar to ( 205)AT2G15820| Symbols: | pentatricopeptide (PPR) repeat-containing protein | chr2:6895816-6897459 REVERSE affx|C37_30353;
Cit.2542.1.S1_at	8.08278	7.89608	6.35061	6.0017	-1.81327	7.81756	7.2147	6.2682	6.44093	-1.16156	moderately similar to ( 209)AT5G63160| Symbols: BT1 | BT1 (BTB and TAZ domain protein 1); protein binding / transcription regulator | chr5:25350711-25352625 REVERSE affx|C37_03215;
Cit.2542.1.S1_s_at	7.8524	7.96997	6.63762	6.38782	-1.39846	7.72695	7.72673	6.25517	6.67374	-1.26239	moderately similar to ( 209)AT5G63160| Symbols: BT1 | BT1 (BTB and TAZ domain protein 1); protein binding / transcription regulator | chr5:25350711-25352625 REVERSE affx|C37_03215;
Cit.25442.1.S1_at	5.37831	5.03752	6.81044	6.75019	1.5724	5.25955	6.1384	6.47978	6.51215	0.796992	moderately similar to ( 339)AT2G26850| Symbols: | F-box family protein | chr2:11456447-11457967 REVERSE affx|C37_30539;
Cit.25466.1.S1_at	7.86908	7.84012	7.75086	7.20315	-0.377594	7.82709	7.43555	6.36802	6.18022	-1.3572	weakly similar to ( 194)AT3G06350| Symbols: EMB3004, MEE32 | EMB3004/MEE32 (EMBRYO DEFECTIVE 3004); 3-dehydroquinate dehydratase/ NADP binding / binding / catalytic/ shikimate 5-dehydrogenase | chr3:1924542-1927707 REVERSE affx|C37_30607;
Cit.25501.1.S1_at	7.75552	8.16367	6.74348	6.37153	-1.40209	8.41535	7.77183	7.1703	6.52919	-1.24385	weakly similar to ( 131)AT1G66240| Symbols: ATX1 | ATX1; metal ion binding | chr1:24690108-24690990 REVERSEvery weakly similar to (92.4)RLA0_SOYBN affx|C37_30710;
Cit.25527.1.S1_at	4.78845	4.50182	6.06337	5.89874	1.33592	4.7418	4.59733	5.46419	5.63543	0.880248	weakly similar to ( 182)AT3G23410| Symbols: | alcohol oxidase-related | chr3:8382867-8386031 FORWARD affx|C37_30805;
Cit.2555.1.S1_at	8.90775	9.02272	7.8237	7.92277	-1.092	8.83985	9.11799	8.35625	8.20317	-0.699205	weakly similar to ( 101)AT1G48300| Symbols: | similar to hypothetical protein [Vitis vinifera] (GB:CAN81152.1); contains InterPro domain Thioredoxin-like fold (InterPro:IPR012336) | chr1:17851059-17852006 FORWARD affx|C37_03231;
Cit.25554.1.S1_at	3.80165	4.11604	4.91528	5.1403	1.06895	3.73227	4.20044	4.37398	4.55347	0.497368	moderately similar to ( 233)AT1G10640| Symbols: | polygalacturonase, putative / pectinase, putative | chr1:3515479-3516932 REVERSEvery weakly similar to (90.9)PGLR_MALDO affx|C37_30890;
Cit.25589.1.S1_at	4.80589	5.19518	3.42377	3.19502	-1.69114	4.60573	4.33076	3.31348	3.50011	-1.06145	weakly similar to ( 152)AT5G44730| Symbols: | haloacid dehalogenase-like hydrolase family protein | chr5:18062815-18063746 REVERSE affx|C37_31010;
Cit.2559.1.S1_s_at	12.2418	12.2652	10.1672	10.8223	-1.75874	12.1131	11.888	10.3077	10.3285	-1.68242	moderately similar to ( 439)AT5G06860| Symbols: PGIP1 | PGIP1 (POLYGALACTURONASE INHIBITING PROTEIN 1); protein binding | chr5:2132374-2133435 FORWARDmoderately similar to ( 294)PGIP1_PHAVU affx|C37_03236;
Cit.25637.1.S1_at	6.5792	6.41743	7.8776	8.07767	1.47933	6.59958	6.3335	7.91185	7.83925	1.40901	moderately similar to ( 324)AT3G13860| Symbols: | chaperonin, putative | chr3:4561711-4565140 REVERSEmoderately similar to ( 276)CH61_CUCMA affx|C37_31150;
Cit.25649.1.S1_at	6.55087	6.66735	5.66956	5.37993	-1.08437	6.37144	6.18859	6.47356	5.97926	-0.0536043	weakly similar to ( 119)AT1G47128| Symbols: RD21A, RD21 | RD21 (RESPONSIVE TO DEHYDRATION 21); cysteine-type peptidase | chr1:17285579-17288049 REVERSEweakly similar to ( 120)ORYA_ORYSA affx|C37_31185;
Cit.25668.1.S1_at	5.91575	6.20138	5.09213	4.80009	-1.11245	6.12783	5.6871	5.78448	5.73588	-0.147286	very weakly similar to (94.7)AT5G21090| Symbols: | leucine-rich repeat protein, putative | chr5:7164760-7166906 FORWARD affx|C37_31233;
Cit.25688.1.S1_at	6.11	6.63772	5.51619	5.2535	-0.989011	6.80025	6.54221	5.65448	5.44617	-1.12091	affx|C37_31275;
Cit.25758.1.S1_s_at	4.5638	4.39805	5.60026	5.502	1.0702	4.93367	4.94532	4.94967	5.28702	0.178849	weakly similar to ( 107)AT5G51080| Symbols: | RNase H domain-containing protein | chr5:20786248-20787712 REVERSE affx|C37_31500;
Cit.25795.1.S1_s_at	10.1898	10.0855	10.9681	10.7104	0.701556	9.97109	9.80888	11.1161	11.0099	1.17298	moderately similar to ( 265)AT3G57520| Symbols: ATSIP2 | ATSIP2 (ARABIDOPSIS THALIANA SEED IMBIBITION 2); hydrolase, hydrolyzing O-glycosyl compounds | chr3:21300276-21303671 REVERSE affx|C37_31636;
Cit.25798.1.S1_x_at	5.27463	5.54579	4.60698	4.77383	-0.719806	5.85481	6.77692	4.95183	4.73975	-1.47008	affx|C37_31642;
Cit.25844.1.S1_at	4.41113	4.23805	3.41526	3.10396	-1.06498	3.91966	3.80065	3.9182	3.66706	-0.0675242	weakly similar to ( 150)AT1G62390| Symbols: | octicosapeptide/Phox/Bem1p (PB1) domain-containing protein / tetratricopeptide repeat (TPR)-containing protein | chr1:23088297-23090552 REVERSE affx|C37_31785;
Cit.25919.1.S1_at	6.10958	6.46953	5.68565	5.77456	-0.559448	5.7121	6.87821	4.87053	5.53381	-1.09298	very weakly similar to (99.0)LEA5_CITSI affx|C37_31973;
Cit.25942.1.S1_s_at	10.0517	9.96446	8.11825	8.00855	-1.94468	10.0647	8.99262	8.36621	8.27433	-1.20839	weakly similar to ( 157)AT5G06320| Symbols: NHL3 | NHL3 (NDR1/HIN1-like 3) | chr5:1931017-1931712 REVERSE affx|C37_32025;
Cit.26030.1.S1_at	5.1251	5.168	6.478	6.32155	1.25323	6.20886	6.15811	6.57329	6.548	0.377158	affx|C37_32278;
Cit.26052.1.S1_s_at	5.31885	5.27804	6.24377	6.47667	1.06178	2.96643	3.5267	4.7276	5.09802	1.66625	affx|C37_32342;
Cit.26067.1.S1_at	5.81119	5.88208	4.75061	4.63378	-1.15445	6.37811	4.9132	5.41474	5.30039	-0.288092	affx|C37_32373;
Cit.26086.1.S1_at	5.0607	5.23753	3.55244	3.53301	-1.60639	5.26298	5.06409	3.59567	3.54293	-1.59424	affx|C37_32441;
Cit.26141.1.S1_s_at	10.5992	10.6658	11.0031	11.218	0.478052	8.17722	8.41436	10.1184	10.3351	1.93094	affx|C37_32623;
Cit.26173.1.S1_at	6.81216	6.7444	5.22922	5.69901	-1.31416	6.6052	6.35149	6.06859	6.23216	-0.327976	affx|C37_32712;
Cit.26191.1.S1_at	4.27749	4.16316	5.68545	5.54176	1.39328	4.64418	5.2618	5.93995	5.72802	0.880993	weakly similar to ( 110)AT3G52500| Symbols: | aspartyl protease family protein | chr3:19476622-19478031 REVERSE affx|C37_32770;
Cit.26192.1.S1_at	5.13244	5.36536	6.63579	6.45666	1.29733	5.62616	5.57264	6.20682	6.2536	0.63081	weakly similar to ( 124)AT4G02990| Symbols: | mitochondrial transcription termination factor family protein / mTERF family protein | chr4:1322158-1323783 FORWARD affx|C37_32771;
Cit.26267.1.S1_at	3.97071	3.76028	5.1413	5.09728	1.25379	3.55246	4.00664	4.76532	5.09213	1.14918	weakly similar to ( 182)AT5G39980| Symbols: | pentatricopeptide (PPR) repeat-containing protein | chr5:16018264-16020300 REVERSE affx|C37_32979;
Cit.26296.1.S1_at	5.74926	5.80024	6.99364	6.69523	1.06968	5.63158	6.12309	6.4567	6.34438	0.523205	affx|C37_33050;
Cit.2630.1.S1_a_at	10.1441	10.4123	8.55578	8.84893	-1.57585	7.44375	7.61853	8.00883	7.93405	0.440304	affx|C37_03331;
Cit.2630.1.S1_at	8.61394	8.68154	7.39774	7.88754	-1.0051	6.29455	6.36013	6.20447	6.47473	0.0122611	affx|C37_03331;
Cit.26317.1.S1_at	6.53472	6.34268	5.39702	5.07477	-1.20281	6.44748	6.34067	5.58918	5.47093	-0.86402	moderately similar to ( 325)AT5G47380| Symbols: | similar to unknown protein [Arabidopsis thaliana] (TAIR:AT5G66600.1); similar to unknown protein [Arabidopsis thaliana] (TAIR:AT5G66600.3); similar to hypothetical protein 24.t00022 [Brassica oleracea] (GB:ABD64944.1); contains InterPro domain Protein of unknown function DUF547 (InterPro:IPR006869) | chr5:19238699-19241698 REVERSE affx|C37_33103;
Cit.26455.1.S1_at	7.74371	7.78294	6.34566	6.68858	-1.24621	6.24645	5.90082	6.15841	6.0375	0.0243191	moderately similar to ( 214)AT5G67400| Symbols: | peroxidase 73 (PER73) (P73) (PRXR11) | chr5:26912122-26913526 FORWARDweakly similar to ( 129)PER1_WHEAT affx|C37_33431;
Cit.26552.1.S1_at	7.03776	6.7061	4.98624	5.20084	-1.77839	5.77783	6.05304	3.80426	4.25195	-1.88734	affx|C37_33729;
Cit.26597.1.S1_at	4.87647	5.00894	3.44163	3.52836	-1.45771	4.97155	4.54664	4.89895	4.65527	0.0180136	weakly similar to ( 132)AT1G76860| Symbols: | small nuclear ribonucleoprotein, putative / snRNP, putative / Sm protein, putative | chr1:28859488-28860531 REVERSE affx|C37_33866;
Cit.26681.1.S1_at	4.07655	4.429	5.59053	5.39897	1.24197	3.93848	4.35934	5.46854	5.52479	1.34775	weakly similar to ( 177)AT3G19180| Symbols: ARC6H | ARC6H | chr3:6632816-6636553 FORWARD affx|C37_34164;
Cit.2670.1.S1_s_at	11.1993	11.1841	9.38062	9.49364	-1.75457	11.2249	10.8362	8.86879	8.99222	-2.10001	weakly similar to ( 158)AT3G56880| Symbols: | VQ motif-containing protein | chr3:21071023-21071760 FORWARD affx|C37_03381;
Cit.2675.1.S1_s_at	11.1087	11.0796	9.76822	9.83592	-1.29204	11.3528	11.1086	9.28552	9.36439	-1.90577	weakly similar to ( 189)AT5G51190| Symbols: | AP2 domain-containing transcription factor, putative | chr5:20817934-20818599 REVERSEweakly similar to ( 184)ERF5_TOBAC affx|C37_03387;
Cit.2677.1.S1_at	3.26022	3.51361	3.00673	2.8874	-0.439852	3.93042	3.68971	2.79987	2.56337	-1.12844	weakly similar to ( 189)AT5G51190| Symbols: | AP2 domain-containing transcription factor, putative | chr5:20817934-20818599 REVERSEweakly similar to ( 184)ERF5_TOBAC affx|C37_03389;
Cit.2680.1.S1_at	9.41996	9.39638	9.085	9.07678	-0.327276	9.28811	9.92783	8.44908	8.65824	-1.05431	moderately similar to ( 364)AT2G33120| Symbols: VAMP722, ATVAMP722, SAR1 | SAR1 (SYNAPTOBREVIN-RELATED PROTEIN 1) | chr2:14050862-14052414 REVERSE affx|C37_03393;
Cit.26877.1.S1_at	6.8945	6.83361	8.33474	8.49006	1.54835	6.73113	6.81229	7.68597	7.5124	0.827472	affx|C37_34694;
Cit.2690.1.S1_at	7.65473	7.61555	5.6402	4.9427	-2.34369	8.16202	7.41671	4.77573	4.80488	-2.99906	highly similar to ( 501)AT4G20820| Symbols: | FAD-binding domain-containing protein | chr4:11150171-11151769 FORWARD affx|C37_03404;
Cit.2690.1.S1_s_at	10.2996	10.1516	8.76728	7.65019	-2.01688	11.0674	10.4573	7.57388	7.68329	-3.1338	highly similar to ( 501)AT4G20820| Symbols: | FAD-binding domain-containing protein | chr4:11150171-11151769 FORWARD affx|C37_03404;
Cit.2691.1.S1_at	9.34161	9.32338	8.59828	7.1153	-1.47571	9.99685	10.0314	6.39522	6.30359	-3.6647	weakly similar to ( 169)AT4G20860| Symbols: | FAD-binding domain-containing protein | chr4:11172737-11174329 FORWARD affx|C37_03405;
Cit.27008.1.S1_s_at	5.83534	5.82997	6.35548	6.74889	0.719527	4.87809	4.76588	5.84172	5.96778	1.08277	moderately similar to ( 326)AT5G46700| Symbols: TET1, TRN2 | TET1/TRN2 (TETRASPANIN2) | chr5:18968262-18969666 FORWARD affx|C37_35027;
Cit.27152.1.S1_at	4.99913	5.57264	5.87809	6.58405	0.945187	4.43197	4.80306	5.37993	5.87139	1.00814	weakly similar to ( 103)AT2G45510| Symbols: CYP704A2 | CYP704A2 (cytochrome P450, family 704, subfamily A, polypeptide 2); oxygen binding | chr2:18760159-18762018 FORWARD affx|C37_35362;
Cit.27197.1.S1_at	7.53914	7.60839	6.71139	6.67795	-0.879091	8.21425	7.86184	6.8305	6.61651	-1.31454	moderately similar to ( 238)AT4G23180| Symbols: RLK4, CRK10 | CRK10 (CYSTEINE-RICH RLK10); kinase | chr4:12138182-12140791 FORWARDweakly similar to ( 105)RPK1_IPONI affx|C37_35455;
Cit.27205.1.S1_at	7.77101	7.38954	3.19298	2.88841	-4.53958	7.36995	7.44744	2.7578	2.38239	-4.8386	weakly similar to ( 194)AT5G57560| Symbols: XTH22, TCH4 | TCH4 (TOUCH 4); hydrolase, acting on glycosyl bonds / xyloglucan:xyloglucosyl transferase | chr5:23324522-23325461 REVERSEweakly similar to ( 142)XTH_TOBAC affx|C37_35471;
Cit.27224.1.S1_at	5.72291	5.50119	6.50574	7.08518	1.18341	6.10576	5.86193	7.12694	7.09869	1.12897	weakly similar to ( 153)AT3G57730| Symbols: | protein kinase, putative | chr3:21401305-21402372 REVERSEvery weakly similar to (94.4)NORK_PEA affx|C37_35513;
Cit.27281.1.S1_at	6.30084	6.27939	7.37145	7.25331	1.02227	6.52731	7.25593	7.09071	6.95562	0.131545	moderately similar to ( 207)AT2G43650| Symbols: EMB2777 | EMB2777 (EMBRYO DEFECTIVE 2777) | chr2:18106507-18110224 FORWARD affx|C37_35638;
Cit.27318.1.S1_s_at	6.68516	6.6847	8.20332	8.07813	1.4558	7.13909	7.12129	8.10843	8.11269	0.980366	weakly similar to ( 125)AT2G42760| Symbols: | similar to unnamed protein product [Vitis vinifera] (GB:CAO69913.1) | chr2:17803459-17804262 REVERSE affx|C37_35726;
Cit.27449.1.S1_at	6.83276	6.83047	6.30534	5.83903	-0.759434	6.92978	6.54627	5.63603	5.83083	-1.0046	affx|C37_36071;
Cit.27468.1.S1_at	9.90819	9.8436	9.43224	9.28339	-0.518084	9.66757	9.92668	8.59744	8.67682	-1.16	moderately similar to ( 246)AT2G45550| Symbols: CYP76C4 | CYP76C4 (cytochrome P450, family 76, subfamily C, polypeptide 4); oxygen binding | chr2:18780615-18782728 REVERSEmoderately similar to ( 233)C76A1_SOLME affx|C37_36109;
Cit.275.1.S1_s_at	10.3121	10.0974	12.511	12.3321	2.21676	9.00941	8.96231	11.5125	11.6286	2.58469	moderately similar to ( 208)AT3G22840| Symbols: ELIP, ELIP1 | ELIP1 (EARLY LIGHT-INDUCABLE PROTEIN); chlorophyll binding | chr3:8084635-8085452 REVERSEweakly similar to ( 187)ELI_PEA affx|C37_00345;
Cit.27515.1.S1_at	5.87827	5.75458	7.21846	7.126	1.3558	5.94205	5.69799	6.76017	6.57957	0.849849	moderately similar to ( 238)AT1G59990| Symbols: | DEAD/DEAH box helicase, putative (RH22) | chr1:22094034-22096550 REVERSE affx|C37_36237;
Cit.27966.1.S1_at	3.49308	3.22563	4.66845	4.97725	1.46349	3.74148	3.60835	5.28272	5.37794	1.65542	moderately similar to ( 329)AT4G36360| Symbols: BGAL3 | BGAL3 (beta-galactosidase 3); beta-galactosidase | chr4:17176843-17181146 REVERSEmoderately similar to ( 258)BGAL_MALDO affx|C37_37460;
Cit.280.1.S1_at	6.22047	5.93584	5.28226	4.79386	-1.04009	5.14998	6.02044	4.16331	4.65285	-1.17713	highly similar to ( 505)AT1G74310| Symbols: HSP101, HOT1, ATHSP101 | ATHSP101 (HEAT SHOCK PROTEIN 101); ATP binding / ATPase | chr1:27940376-27943523 REVERSEhighly similar to ( 509)HS101_ORYSA affx|C37_00350;
Cit.28003.1.S1_at	7.8963	7.98457	11.1071	11.0746	3.15042	8.20569	7.87636	10.9774	10.8374	2.86639	weakly similar to ( 177)AT3G24420| Symbols: | hydrolase, alpha/beta fold family protein | chr3:8863118-8864890 REVERSE affx|C37_37600;
Cit.28009.1.S1_s_at	8.95375	8.95269	8.18947	8.19317	-0.7619	9.95471	9.77844	8.71711	8.65875	-1.17865	moderately similar to ( 218)AT1G20860| Symbols: | phosphate transporter family protein | chr1:7253996-7258666 REVERSE affx|C37_37613;
Cit.28027.1.S1_at	6.69921	6.88698	5.40597	5.81049	-1.18487	6.9601	5.95677	5.61215	5.61883	-0.842947	moderately similar to ( 288)AT5G48540| Symbols: | 33 kDa secretory protein-related | chr5:19686322-19687113 REVERSE affx|C37_37670;
Cit.28036.1.S1_s_at	4.95111	4.73569	6.12779	6.23432	1.33766	4.51092	4.18268	6.48913	6.10549	1.95051	moderately similar to ( 346)AT3G25560| Symbols: NIK2 | NIK2 (NSP-INTERACTING KINASE 2); protein kinase | chr3:9280919-9283797 REVERSEweakly similar to ( 122)NORK_MEDTR affx|C37_37700;
Cit.28041.1.S1_s_at	7.82162	7.76389	6.7826	6.75375	-1.02459	7.72898	7.20648	6.85707	7.008	-0.535196	moderately similar to ( 298)AT1G68010| Symbols: HPR | HPR (HYDROXYPYRUVATE REDUCTASE); glycerate dehydrogenase/ poly(U) binding | chr1:25497081-25499383 FORWARDmoderately similar to ( 285)DHGY_CUCSA affx|C37_37718;
Cit.28061.1.S1_at	6.74789	6.63935	7.93021	7.61726	1.08012	7.01915	7.20806	7.81757	7.62446	0.607406	moderately similar to ( 211)AT5G51970| Symbols: | sorbitol dehydrogenase, putative / L-iditol 2-dehydrogenase, putative | chr5:21129046-21130510 FORWARD affx|C37_37787;
Cit.2809.1.S1_s_at	10.5488	10.4499	9.9712	9.89101	-0.568246	10.9403	10.816	9.32389	9.52092	-1.45574	moderately similar to ( 420)AT1G68840| Symbols: RAP2.8, RAV2 | RAV2 (REGULATOR OF THE ATPASE OF THE VACUOLAR MEMBRANE); DNA binding / transcription factor | chr1:25884105-25885163 FORWARD affx|C37_03555;
Cit.28092.1.S1_s_at	7.14135	6.65687	7.45233	7.00374	0.328925	6.57997	6.28407	7.46384	7.42551	1.01266	moderately similar to ( 290)AT2G26900| Symbols: | bile acid:sodium symporter family protein | chr2:11482234-11484948 REVERSE affx|C37_37908;
Cit.28108.1.S1_at	7.29034	7.20185	8.54264	8.42612	1.23828	7.28877	7.26838	8.24262	8.17268	0.929073	weakly similar to ( 115)AT4G14605| Symbols: | mitochondrial transcription termination factor-related / mTERF-related | chr4:8378810-8380412 FORWARD affx|C37_37983;
Cit.28117.1.S1_s_at	5.55768	5.29202	7.65193	7.5892	2.19571	7.13847	7.226	8.95907	8.64292	1.61876	weakly similar to ( 117)AT5G33340| Symbols: CDR1 | CDR1 (CONSTITUTIVE DISEASE RESISTANCE 1); aspartic-type endopeptidase/ pepsin A | chr5:12611704-12613017 FORWARD affx|C37_38010;
Cit.28127.1.S1_at	5.31599	5.44235	5.61753	5.71852	0.288856	6.07343	6.46984	5.0653	5.28174	-1.09811	moderately similar to ( 206)AT3G47570| Symbols: | leucine-rich repeat transmembrane protein kinase, putative | chr3:17538596-17541733 FORWARDweakly similar to ( 112)RPK1_IPONI affx|C37_38041;
Cit.28130.1.S1_at	5.26334	5.11867	6.85898	6.55959	1.51828	5.33484	5.49931	7.13518	7.1621	1.73156	moderately similar to ( 360)AT2G36990| Symbols: SIG6, SIGF | SIGF (RNA POLYMERASE SIGMA-70 FACTOR); DNA binding / DNA-directed RNA polymerase/ transcription factor | chr2:15544581-15547095 REVERSE affx|C37_38055;
Cit.28139.1.S1_at	6.33055	6.56398	7.51791	7.70648	1.16493	6.5204	6.551	7.56842	7.68059	1.0888	moderately similar to ( 255)AT5G05840| Symbols: | similar to unknown protein [Arabidopsis thaliana] (TAIR:AT3G55720.1); similar to unnamed protein product [Vitis vinifera] (GB:CAO69043.1); contains InterPro domain Protein of unknown function DUF620 (InterPro:IPR006873) | chr5:1757269-1760459 REVERSE affx|C37_38097;
Cit.28150.1.S1_at	5.71232	5.45499	4.53663	4.64248	-0.994103	5.64432	5.43412	4.42823	4.11935	-1.26543	weakly similar to ( 156)AT1G19300| Symbols: GATL1, PARVUS, GLZ1 | GATL1/GLZ1/PARVUS (GALACTURONOSYLTRANSFERASE-LIKE 1); polygalacturonate 4-alpha-galacturonosyltransferase/ transferase, transferring glycosyl groups / transferase, transferring hexosyl groups | chr1:6671442-6672497 REVERSE affx|C37_38150;
Cit.28150.1.S1_s_at	7.49264	7.52459	6.26922	6.22962	-1.25919	6.93694	6.6061	5.97669	5.98277	-0.79179	weakly similar to ( 156)AT1G19300| Symbols: GATL1, PARVUS, GLZ1 | GATL1/GLZ1/PARVUS (GALACTURONOSYLTRANSFERASE-LIKE 1); polygalacturonate 4-alpha-galacturonosyltransferase/ transferase, transferring glycosyl groups / transferase, transferring hexosyl groups | chr1:6671442-6672497 REVERSE affx|C37_38150;
Cit.28185.1.S1_at	5.94008	5.93841	4.6617	4.59182	-1.31249	5.30214	4.79369	4.37661	4.21774	-0.750737	moderately similar to ( 216)AT1G17030| Symbols: | similar to unknown protein [Arabidopsis thaliana] (TAIR:AT2G47010.2); similar to unknown protein [Arabidopsis thaliana] (TAIR:AT2G47010.1); similar to Os05g0272800 [Oryza sativa (japonica cultivar-group)] (GB:NP_001055066.1); similar to unnamed protein product [Vitis vinifera] (GB:CAO48013.1) | chr1:5822480-5824417 FORWARD affx|C37_38226;
Cit.28208.1.S1_at	9.71561	9.58879	8.06185	8.20291	-1.51982	9.45028	9.1821	7.75419	7.73697	-1.57061	very weakly similar to ( 100)AT1G78240| Symbols: QUA2, TSD2 | TSD2 (TUMOROUS SHOOT DEVELOPMENT 2); methyltransferase | chr1:29438066-29440708 REVERSE affx|C37_38279;
Cit.28233.1.S1_at	8.08193	7.81207	5.57773	5.53771	-2.38928	8.01721	7.51905	4.93385	5.13158	-2.73542	affx|C37_38358;
Cit.28246.1.S1_at	4.31616	4.64698	5.31026	5.67525	1.01119	3.65877	3.62212	3.90471	3.88921	0.256518	moderately similar to ( 331)AT5G53970| Symbols: | aminotransferase, putative | chr5:21927902-21929820 FORWARD affx|C37_38401;
Cit.28249.1.S1_at	6.33717	6.36984	5.24346	5.24105	-1.11125	6.53665	6.18565	5.54602	5.49568	-0.840298	affx|C37_38412;
Cit.28251.1.S1_at	8.2455	8.16902	7.74815	7.43775	-0.61431	8.55062	8.5071	7.1624	7.03786	-1.42872	weakly similar to ( 148)AT1G68390| Symbols: | similar to unknown protein [Arabidopsis thaliana] (TAIR:AT1G68380.1); similar to unnamed protein product [Vitis vinifera] (GB:CAO42175.1); contains InterPro domain Protein of unknown function DUF266, plant (InterPro:IPR004949) | chr1:25646501-25649147 FORWARD affx|C37_38419;
Cit.28253.1.S1_at	6.954	6.83746	7.75557	8.21214	1.08812	5.94675	6.54723	7.45962	7.48064	1.22314	weakly similar to ( 164)AT3G26230| Symbols: CYP71B24 | CYP71B24 (cytochrome P450, family 71, subfamily B, polypeptide 24); oxygen binding | chr3:9599437-9601129 REVERSEweakly similar to ( 172)C71A9_SOYBN affx|C37_38425;
Cit.28277.1.S1_at	5.95143	5.8345	7.20381	6.94528	1.18157	6.21655	5.68811	7.03737	7.10842	1.12056	weakly similar to ( 192)AT1G50450| Symbols: | binding / catalytic | chr1:18691570-18694016 REVERSE affx|C37_38520;
Cit.28292.1.S1_at	8.16234	8.32923	6.7054	6.81379	-1.48619	6.90526	8.34396	6.46465	6.39929	-1.19264	moderately similar to ( 209)AT5G07920| Symbols: ATDGK1 | DGK1 (DIACYLGLYCEROL KINASE 1, DIACYLGLYCEROL KINASE1); diacylglycerol kinase | chr5:2525198-2528397 REVERSE affx|C37_38559;
Cit.28292.1.S1_s_at	9.50466	9.34583	7.351	7.33391	-2.08279	8.63697	8.60722	7.39427	7.18122	-1.33435	moderately similar to ( 209)AT5G07920| Symbols: ATDGK1 | DGK1 (DIACYLGLYCEROL KINASE 1, DIACYLGLYCEROL KINASE1); diacylglycerol kinase | chr5:2525198-2528397 REVERSE affx|C37_38559;
Cit.28305.1.S1_at	4.16322	4.431	4.72486	4.60455	0.367593	4.84759	4.00166	5.72443	5.5354	1.20529	weakly similar to ( 133)AT1G05300| Symbols: ZIP5 | ZIP5 (ZINC TRANSPORTER 5 PRECURSOR); cation transmembrane transporter | chr1:1546160-1547708 REVERSE affx|C37_38630;
Cit.28317.1.S1_at	6.93061	6.90667	8.08906	8.03168	1.14173	7.5473	7.29376	8.25732	8.16745	0.791854	very weakly similar to (82.4)AT2G29630| Symbols: | thiamine biosynthesis family protein / thiC family protein | chr2:12674472-12676646 FORWARD affx|C37_38679;
Cit.28326.1.S1_x_at	3.32941	4.1433	4.71323	5.10674	1.17363	3.24526	4.35008	3.23161	3.74334	-0.310196	weakly similar to ( 150)AT4G24220| Symbols: AWI31, VEP1 | VEP1 (VEIN PATTERNING 1); binding / catalytic | chr4:12565229-12566484 FORWARD affx|C37_38703;
Cit.28338.1.S1_at	9.3113	9.2694	10.4798	10.4369	1.168	9.40317	10.037	9.98737	10.1134	0.330311	moderately similar to ( 271)AT4G25630| Symbols: ATFIB2, FIB2 | FIB2 (FIBRILLARIN 2) | chr4:13074248-13076214 FORWARD affx|C37_38741;
Cit.2834.1.S1_s_at	8.64887	8.5793	6.89866	7.04899	-1.64026	8.01911	7.69302	7.14725	7.08268	-0.741098	moderately similar to ( 263)AT2G32150| Symbols: | haloacid dehalogenase-like hydrolase family protein | chr2:13666172-13667608 FORWARD affx|C37_03586;
Cit.28346.1.S1_s_at	9.03312	8.88743	8.02654	7.9325	-0.980754	9.188	8.92051	7.859	7.98258	-1.13347	moderately similar to ( 275)AT4G01070| Symbols: GT72B1 | GT72B1; UDP-glucosyltransferase/ UDP-glycosyltransferase/ transferase, transferring glycosyl groups | chr4:461858-463300 REVERSEweakly similar to ( 142)ZOX_PHAVU affx|C37_38764;
Cit.28354.1.S1_at	4.11949	3.64927	4.75958	5.00961	1.00021	4.07773	3.66239	3.95701	4.36512	0.291002	moderately similar to ( 452)AT5G09590| Symbols: HSC70-5, mtHSC70-2 | mtHSC70-2 (HEAT SHOCK PROTEIN 70); ATP binding / unfolded protein binding | chr5:2975722-2978509 FORWARDmoderately similar to ( 471)HSP7M_PHAVU affx|C37_38860;
Cit.28409.1.S1_at	4.53318	4.45101	5.53169	5.33006	0.938783	4.55741	4.26658	5.18623	5.70055	1.03139	weakly similar to ( 164)AT5G56590| Symbols: | glycosyl hydrolase family 17 protein | chr5:22924747-22926662 FORWARDvery weakly similar to (94.0)E13B_WHEAT affx|C37_39281;
Cit.28426.1.S1_s_at	6.21973	5.97343	4.92477	5.15558	-1.0564	5.00394	5.31206	4.8899	4.96248	-0.231805	weakly similar to ( 168)AT5G63810| Symbols: BGAL10 | BGAL10 (beta-galactosidase 10); beta-galactosidase | chr5:25554468-25558541 FORWARDweakly similar to ( 107)BGAL_ASPOF affx|C37_39378;
Cit.28432.1.S1_at	5.39274	5.35712	5.18138	5.09147	-0.238502	6.37811	6.36061	5.33958	5.0638	-1.16767	moderately similar to ( 234)AT1G58290| Symbols: HEMA1 | HEMA1; glutamyl-tRNA reductase | chr1:21627693-21629716 REVERSEmoderately similar to ( 254)HEM11_CUCSA affx|C37_39402;
Cit.28436.1.S1_s_at	9.56985	9.4544	10.4872	10.2369	0.849918	9.31095	9.39961	10.6129	10.5455	1.22391	moderately similar to ( 240)AT1G30360| Symbols: ERD4 | ERD4 (EARLY-RESPONSIVE TO DEHYDRATION 4) | chr1:10715874-10718781 FORWARD affx|C37_39415;
Cit.2850.1.S1_s_at	9.36288	9.32709	7.46347	6.89161	-2.16745	8.35952	8.02671	7.2389	7.33547	-0.905929	weakly similar to ( 167)AT2G05620| Symbols: PGR5 | PGR5 (PROTON GRADIENT REGULATION 5) | chr2:2081201-2081684 REVERSE affx|C37_03605;
Cit.28530.1.S1_s_at	6.81663	7.0041	5.56018	5.79193	-1.23431	6.6448	6.3352	5.88983	5.9798	-0.555187	weakly similar to ( 145)AT5G13820| Symbols: ATBP-1, ATBP1, ATTBP1, HPPBF-1, TBP1 | TBP1 (TELOMERIC DNA BINDING PROTEIN 1); DNA binding | chr5:4461697-4464358 FORWARD affx|C37_39773;
Cit.28589.1.S1_x_at	4.31124	4.97384	3.45315	3.65647	-1.08773	3.63532	5.20252	3.89121	3.84224	-0.552191	affx|C37_39986;
Cit.286.1.S1_s_at	11.4164	11.3324	9.84821	9.65254	-1.62402	11.2097	10.8595	9.60244	9.55361	-1.45658	moderately similar to ( 223)AT3G22840| Symbols: ELIP, ELIP1 | ELIP1 (EARLY LIGHT-INDUCABLE PROTEIN); chlorophyll binding | chr3:8084635-8085452 REVERSEmoderately similar to ( 203)ELI_PEA affx|C37_00357;
Cit.28626.1.S1_s_at	5.3412	4.98665	5.66052	7.2389	1.28579	3.47441	3.19513	5.56574	5.32243	2.10932	weakly similar to ( 169)AT1G65681| Symbols: | similar to ATEXPB4 (ARABIDOPSIS THALIANA EXPANSIN B4) [Arabidopsis thaliana] (TAIR:AT2G45110.1); similar to unnamed protein product [Vitis vinifera] (GB:CAO70608.1); contains InterPro domain Expansin 45, endoglucanase-like (InterPro:IPR007112); contains InterPro domain Rare lipoprotein A (InterPro:IPR005132); contains InterPro domain Major pollen alle…
Cit.28656.1.S1_at	8.87221	8.67106	9.96858	9.76877	1.09704	7.82898	8.20804	9.77805	9.54046	1.64075	weakly similar to ( 103)AT4G35560| Symbols: | similar to transducin family protein / WD-40 repeat family protein [Arabidopsis thaliana] (TAIR:AT5G05570.1); similar to unnamed protein product [Vitis vinifera] (GB:CAO14482.1); contains InterPro domain WD40 repeat-like (InterPro:IPR011046); contains InterPro domain WD40/YVTN repeat-like (InterPro:IPR015943); contains InterPro domain WD40 repeat (Int…
Cit.28665.1.S1_at	6.80334	6.82743	5.91276	5.7119	-1.00305	7.18733	6.14464	6.53116	6.49777	-0.151518	very weakly similar to (80.9)AT1G12900| Symbols: GAPA-2 | GAPA-2 | chr1:4392632-4393848 REVERSEvery weakly similar to (81.3)G3PB_TOBAC affx|C37_40222;
Cit.28696.1.S1_s_at	7.67789	7.61131	8.97283	8.9232	1.30341	7.42175	7.54623	8.59477	8.55105	1.08892	weakly similar to ( 136)AT2G35410| Symbols: | 33 kDa ribonucleoprotein, chloroplast, putative / RNA-binding protein cp33, putative | chr2:14905420-14906669 FORWARD affx|C37_40321;
Cit.28765.1.S1_s_at	5.16582	4.41759	4.09053	3.48706	-1.00291	4.84999	4.13854	3.73739	3.47512	-0.888013	moderately similar to ( 238)AT5G63450| Symbols: CYP94B1 | CYP94B1 (cytochrome P450, family 94, subfamily B, polypeptide 1); oxygen binding | chr5:25426213-25427745 REVERSE affx|C37_40743;
Cit.28785.1.S1_x_at	4.64478	4.50962	4.79093	4.64682	0.141678	5.43973	5.74673	4.72216	4.30516	-1.07957	very weakly similar to (80.1)AT5G59310| Symbols: LTP4 | LTP4 (LIPID TRANSFER PROTEIN 4); lipid binding | chr5:23942522-23942998 REVERSEvery weakly similar to (92.4)NLTP_MALDO affx|C37_40903;
Cit.28810.1.S1_s_at	10.0139	9.8948	8.62405	8.65094	-1.31687	9.90195	9.30489	8.6266	8.68028	-0.949976	moderately similar to ( 246)AT5G51060| Symbols: ATRBOHC, RBOHC, RHD2 | RHD2 (ROOT HAIR DEFECTIVE 2) | chr5:20774710-20779401 REVERSE affx|C37_41012;
Cit.28822.1.S1_at	5.48589	5.72928	6.62153	6.62256	1.01446	5.45956	5.59444	6.08098	6.36395	0.695469	moderately similar to ( 268)AT4G20130| Symbols: PTAC14 | PTAC14 (PLASTID TRANSCRIPTIONALLY ACTIVE14) | chr4:10878924-10881707 FORWARD affx|C37_41080;
Cit.28853.1.S1_s_at	4.67175	4.64512	6.22387	5.62823	1.26762	4.9211	4.55788	5.53455	5.99276	1.02416	weakly similar to ( 101)AT1G71880| Symbols: ATSUC1, SUC1 | SUC1 (SUCROSE-PROTON SYMPORTER 1); carbohydrate transmembrane transporter/ sucrose:hydrogen symporter/ sugar:hydrogen ion symporter | chr1:27057996-27059762 FORWARDweakly similar to ( 106)SUT_SPIOL affx|C37_41280;
Cit.28866.1.S1_s_at	5.67462	5.57544	6.40815	6.54709	0.852593	4.93635	5.24139	6.41883	6.47283	1.35696	weakly similar to ( 114)AT5G23860| Symbols: TUB8 | TUB8 (tubulin beta-8) | chr5:8042965-8044531 FORWARDweakly similar to ( 115)TBB7_GOSHI affx|C37_41375;
Cit.28879.1.S1_s_at	5.0607	5.13008	6.37486	5.96707	1.07558	5.07005	5.24442	6.61647	6.66275	1.48238	weakly similar to ( 114)AT5G57180| Symbols: CIA2 | CIA2 (CHLOROPLAST IMPORT APPARATUS 2) | chr5:23185619-23186749 FORWARD affx|C37_41505;
Cit.2892.1.S1_at	8.06125	8.03288	5.72436	5.54652	-2.41162	7.18813	7.37231	5.62909	5.38369	-1.77383	weakly similar to ( 199)AT3G55580| Symbols: | regulator of chromosome condensation (RCC1) family protein | chr3:20623745-20626709 FORWARD affx|C37_03653;
Cit.28954.1.S1_at	10.5001	10.5238	9.48369	9.2923	-1.12395	10.1614	10.4445	9.41638	9.42181	-0.883855	weakly similar to ( 157)AT3G26160| Symbols: CYP71B17 | CYP71B17 (cytochrome P450, family 71, subfamily B, polypeptide 17); oxygen binding | chr3:9569517-9571108 REVERSEweakly similar to ( 147)C71A9_SOYBN affx|C37_41921;
Cit.2899.1.S1_s_at	8.00154	8.38947	6.2789	6.6846	-1.71376	11.5131	10.2773	9.30083	9.24196	-1.62381	moderately similar to ( 394)AT1G73010| Symbols: | phosphoric monoester hydrolase | chr1:27468441-27469841 REVERSE affx|C37_03662;
Cit.2900.1.S1_at	7.71782	7.80237	6.60096	6.52689	-1.19617	11.0199	10.5225	9.07695	9.00349	-1.73101	moderately similar to ( 394)AT1G73010| Symbols: | phosphoric monoester hydrolase | chr1:27468441-27469841 REVERSE affx|C37_03663;
Cit.29003.1.S1_s_at	8.19194	8.38907	6.70182	6.50335	-1.68791	7.71876	7.44348	6.78241	6.77973	-0.800048	weakly similar to ( 177)AT4G32870| Symbols: | similar to unknown protein [Arabidopsis thaliana] (TAIR:AT2G25770.2); similar to unknown protein [Arabidopsis thaliana] (TAIR:AT2G25770.1); similar to unknown [Populus trichocarpa x Populus deltoides] (GB:ABK96434.1); contains domain SSF55961 (SSF55961) | chr4:15862172-15862645 FORWARD affx|C37_42132;
Cit.2911.1.S1_at	8.15855	8.08829	7.51438	7.35505	-0.688701	8.63601	8.64152	6.85966	6.72536	-1.84626	weakly similar to ( 176)AT5G15120| Symbols: | similar to unknown protein [Arabidopsis thaliana] (TAIR:AT5G39890.1); similar to unnamed protein product [Vitis vinifera] (GB:CAO14912.1); contains InterPro domain Protein of unknown function DUF1637 (InterPro:IPR012864) | chr5:4898817-4900354 FORWARD affx|C37_03680;
Cit.2912.1.S1_at	5.63899	5.47322	5.00649	4.81614	-0.644786	5.49499	6.04537	4.29032	4.69863	-1.27571	weakly similar to ( 178)AT5G15120| Symbols: | similar to unknown protein [Arabidopsis thaliana] (TAIR:AT5G39890.1); similar to unnamed protein product [Vitis vinifera] (GB:CAO14912.1); contains InterPro domain Protein of unknown function DUF1637 (InterPro:IPR012864) | chr5:4898817-4900354 FORWARD affx|C37_03681;
Cit.2912.1.S1_s_at	8.01915	7.94396	6.95116	6.92069	-1.04563	8.11083	7.99365	7.03452	6.89024	-1.08986	weakly similar to ( 178)AT5G15120| Symbols: | similar to unknown protein [Arabidopsis thaliana] (TAIR:AT5G39890.1); similar to unnamed protein product [Vitis vinifera] (GB:CAO14912.1); contains InterPro domain Protein of unknown function DUF1637 (InterPro:IPR012864) | chr5:4898817-4900354 FORWARD affx|C37_03681;
Cit.29123.1.S1_at	8.39387	8.49782	6.62838	5.90825	-2.17753	8.89063	8.00497	7.92415	7.57815	-0.696651	affx|C37_42621;
Cit.29123.1.S1_x_at	7.97786	8.23141	6.08798	5.61426	-2.25351	8.47797	7.73347	7.5032	7.25311	-0.727566	affx|C37_42621;
Cit.29223.1.S1_at	4.44092	4.05017	4.86477	4.72131	0.547493	4.73957	5.68065	3.63983	3.94035	-1.42002	affx|C37_42940;
Cit.29250.1.S1_s_at	7.74154	7.31462	8.26467	8.44635	0.827429	7.20917	6.80076	8.01765	8.32432	1.16602	weakly similar to ( 137)AT5G18670| Symbols: BAM9, BMY3 | BMY3 (BETA-AMYLASE 9); beta-amylase | chr5:6226140-6228001 FORWARD affx|C37_45730;
Cit.29252.1.S1_at	8.58516	8.51575	7.77534	7.70891	-0.80833	8.81905	8.96756	7.80849	7.62368	-1.17722	weakly similar to ( 156)AT3G48090| Symbols: EDS1 | EDS1 (ENHANCED DISEASE SUSCEPTIBILITY 1); signal transducer/ triacylglycerol lipase | chr3:17766538-17768277 REVERSE affx|C37_46431;
Cit.29252.1.S1_s_at	9.55876	9.51648	8.69561	8.80136	-0.789134	9.90894	9.78514	8.86807	8.74973	-1.03814	weakly similar to ( 156)AT3G48090| Symbols: EDS1 | EDS1 (ENHANCED DISEASE SUSCEPTIBILITY 1); signal transducer/ triacylglycerol lipase | chr3:17766538-17768277 REVERSE affx|C37_46431;
Cit.29259.1.S1_at	8.65726	8.88791	7.76886	7.18601	-1.29514	9.10464	8.75266	8.55995	8.24815	-0.524601	affx|C37_46684;
Cit.29267.1.S1_s_at	7.03777	7.56274	6.30054	5.91193	-1.19402	7.374	7.64262	6.41664	5.93679	-1.3316	affx|C37_46696;
Cit.29301.1.S1_s_at	7.5969	7.92939	6.45868	6.719	-1.17431	7.68506	7.56184	7.2389	7.3054	-0.3513	affx|C37_47262;
Cit.29315.1.S1_x_at	10.3652	10.2837	9.08738	9.26432	-1.14857	10.4045	10.0832	9.3742	9.44848	-0.832493	weakly similar to ( 128)AT5G03240| Symbols: UBQ3 | UBQ3 (POLYUBIQUITIN 3); protein binding | chr5:771975-772895 REVERSEweakly similar to ( 103)UBIQ_WHEAT affx|C37_00024;
Cit.29329.1.S1_x_at	12.4239	12.3179	12.8885	12.893	0.519908	12.4736	11.8021	13.1117	13.2045	1.02021	moderately similar to ( 306)AT1G29920| Symbols: AB165, LHCB1.1, CAB2 | CAB2 (Chlorophyll a/b-binding protein 2); chlorophyll binding | chr1:10475073-10475876 REVERSEmoderately similar to ( 323)CB29_MAIZE affx|C37_00153;
Cit.29334.1.S1_at	6.15737	6.2854	7.03313	6.88746	0.738911	4.65526	5.82094	6.55826	6.5581	1.32008	moderately similar to ( 253)AT5G28540| Symbols: BIP1 | BIP1; ATP binding | chr5:10540669-10543278 REVERSEmoderately similar to ( 257)BIP5_TOBAC affx|C37_00245;
Cit.29343.1.S1_at	8.63012	8.8162	7.03983	7.20603	-1.60023	8.92971	8.33692	7.96662	7.71734	-0.791342	moderately similar to ( 298)AT5G03240| Symbols: UBQ3 | UBQ3 (POLYUBIQUITIN 3); protein binding | chr5:771975-772895 REVERSEweakly similar to ( 150)UBIQ_WHEAT affx|C37_00471;
Cit.29346.1.S1_at	4.93867	4.61239	3.38783	3.06439	-1.54942	5.22286	4.43052	3.1112	3.1867	-1.67774	weakly similar to ( 154)AT1G66400| Symbols: | calmodulin-related protein, putative | chr1:24774519-24774992 REVERSEweakly similar to ( 116)CALM_SPIOL affx|C37_00510;
Cit.2935.1.S1_at	6.12551	6.34086	7.40016	7.17311	1.05345	6.50068	7.47202	6.96184	6.70056	-0.155147	weakly similar to ( 125)AT3G51880| Symbols: NFD1, HMGB1 | HMGB1 (HIGH MOBILITY GROUP B 1) | chr3:19258218-19259468 REVERSEvery weakly similar to (89.4)MNB1B_MAIZE affx|C37_03709;
Cit.29369.1.S1_x_at	10.0069	10.0087	9.33887	9.79194	-0.442381	8.35967	7.20282	9.40458	9.06487	1.45348	affx|C37_00948;
Cit.29371.1.S1_s_at	8.88585	8.80217	7.57433	7.93708	-1.0883	8.96745	8.41623	7.46899	8.13161	-0.891541	affx|C37_00953;
Cit.29386.1.S1_at	10.0591	10.2777	9.20354	9.01506	-1.05909	10.2602	9.99081	9.34002	9.10808	-0.901479	affx|C37_01275;
Cit.29406.1.S1_s_at	7.33391	7.4484	4.02225	4.70278	-3.02864	6.17876	6.0135	3.66067	3.29878	-2.6164	very weakly similar to (83.2)AT1G01060| Symbols: LHY1, LHY | LHY (LATE ELONGATED HYPOCOTYL) | chr1:33992-37061 REVERSE affx|C37_01753;
Cit.29411.1.S1_s_at	4.35049	4.15283	6.58026	5.38199	1.72947	3.51283	3.24372	3.35855	3.69128	0.146636	weakly similar to ( 153)AT3G26040| Symbols: | transferase family protein | chr3:9520978-9522306 FORWARDvery weakly similar to (82.8)HCBT1_DIACA affx|C37_01821;
Cit.29429.1.S1_s_at	9.96325	9.7707	7.97614	8.41702	-1.6704	9.74498	9.06815	7.39569	8.11898	-1.64923	moderately similar to ( 221)AT1G18740| Symbols: | similar to unknown protein [Arabidopsis thaliana] (TAIR:AT1G74450.1); similar to unnamed protein product [Vitis vinifera] (GB:CAO43630.1); contains InterPro domain Protein of unknown function DUF793 (InterPro:IPR008511) | chr1:6464116-6465264 FORWARD affx|C37_02156;
Cit.29441.1.S1_s_at	7.38005	7.34466	8.48473	8.4797	1.11986	7.49773	7.53091	8.65656	8.80307	1.2155	affx|C37_02344;
Cit.29442.1.S1_s_at	4.10299	3.75712	3.92954	4.11436	0.091895	3.93618	3.31629	4.61423	5.00698	1.18437	very weakly similar to (90.5)AT4G35160| Symbols: | O-methyltransferase family 2 protein | chr4:16730994-16732813 REVERSEweakly similar to ( 183)7OMT9_MEDSA affx|C37_02377;
Cit.29443.1.S1_s_at	9.09151	9.0239	7.09416	7.5401	-1.74058	8.73293	8.68232	6.71435	6.99625	-1.85233	moderately similar to ( 343)AT4G31290| Symbols: | ChaC-like family protein | chr4:15186857-15188284 FORWARD affx|C37_02385;
Cit.2945.1.S1_s_at	8.29761	7.96349	9.64451	9.80608	1.59475	6.93206	7.15058	9.01547	9.16327	2.04805	highly similar to ( 950)AT1G64390| Symbols: ATGH9C2 | ATGH9C2 (ARABIDOPSIS THALIANA GLYCOSYL HYDROLASE 9C2); hydrolase, hydrolyzing O-glycosyl compounds | chr1:23914992-23918305 FORWARDhighly similar to ( 782)GUN2_ORYSA affx|C37_03720;
Cit.29479.1.S1_at	7.1149	7.46506	6.70554	6.66782	-0.6033	7.18472	6.91111	4.66345	4.85966	-2.28637	affx|C37_03001;
Cit.29482.1.S1_s_at	8.57671	8.44013	6.67216	7.0289	-1.65789	8.03479	6.99054	6.89098	7.07067	-0.531834	weakly similar to ( 127)AT4G27310| Symbols: | zinc finger (B-box type) family protein | chr4:13675859-13676622 FORWARD affx|C37_03050;
Cit.29489.1.S1_at	6.19302	5.87922	7.16492	7.49236	1.29252	5.90942	5.34712	6.72661	7.28246	1.37627	weakly similar to ( 165)AT5G06900| Symbols: CYP93D1 | CYP93D1 (cytochrome P450, family 93, subfamily D, polypeptide 1); oxygen binding | chr5:2136161-2137926 REVERSEmoderately similar to ( 207)C93A1_SOYBN affx|C37_03131;
Cit.29489.1.S1_s_at	5.99714	6.00141	6.66814	7.15281	0.9112	5.64327	5.27654	6.30615	7.00437	1.19536	weakly similar to ( 165)AT5G06900| Symbols: CYP93D1 | CYP93D1 (cytochrome P450, family 93, subfamily D, polypeptide 1); oxygen binding | chr5:2136161-2137926 REVERSEmoderately similar to ( 207)C93A1_SOYBN affx|C37_03131;
Cit.2949.1.S1_s_at	7.56927	7.69903	7.78223	8.52919	0.521561	6.11215	6.00499	7.25723	7.32236	1.23123	highly similar to ( 536)AT5G13870| Symbols: EXGT-A4 | EXGT-A4 (ENDOXYLOGLUCAN TRANSFERASE A4); hydrolase, acting on glycosyl bonds | chr5:4475091-4476219 REVERSEhighly similar to ( 534)XTH_SOYBN affx|C37_03726;
Cit.29504.1.S1_s_at	6.95536	6.2991	5.40524	5.221	-1.3141	7.44879	5.80854	4.92169	4.49777	-1.91893	weakly similar to ( 175)AT4G20820| Symbols: | FAD-binding domain-containing protein | chr4:11150171-11151769 FORWARD affx|C37_03406;
Cit.29521.1.S1_s_at	7.98177	7.84823	6.02633	5.97768	-1.913	6.96455	7.04887	5.65867	5.5097	-1.42253	weakly similar to ( 142)AT3G55580| Symbols: | regulator of chromosome condensation (RCC1) family protein | chr3:20623745-20626709 FORWARD affx|C37_03655;
Cit.29537.1.S1_at	3.51601	4.09608	5.92731	5.90551	2.11036	3.23158	3.25849	4.90279	4.90426	1.65849	moderately similar to ( 467)AT1G55740| Symbols: ATSIP1 | ATSIP1 (ARABIDOPSIS THALIANA SEED IMBIBITION 1); hydrolase, hydrolyzing O-glycosyl compounds | chr1:20839173-20842373 REVERSEmoderately similar to ( 225)STSYN_PEA affx|C37_03882;
Cit.29538.1.S1_s_at	8.95563	9.04283	8.80498	9.16474	-0.0143646	8.38667	8.17719	9.47616	9.62173	1.26701	weakly similar to ( 138)AT5G13330| Symbols: RAP2.6L | RAP2.6L (related to AP2 6L); DNA binding / transcription factor | chr5:4272387-4274464 FORWARDvery weakly similar to (80.5)ERF1_ORYSA affx|C37_03884;
Cit.29559.1.S1_s_at	6.71887	6.38938	4.94768	5.60472	-1.27792	7.15073	5.62409	5.1479	5.73836	-0.944288	weakly similar to ( 172)AT5G27420| Symbols: | zinc finger (C3HC4-type RING finger) family protein | chr5:9684122-9685228 FORWARDvery weakly similar to (84.7)EL5_ORYSA affx|C37_04287;
Cit.29561.1.S1_at	5.29199	5.3812	4.65084	4.59415	-0.7141	5.13938	4.51698	3.48802	4.03656	-1.06589	affx|C37_04293;
Cit.29568.1.S1_s_at	8.58351	8.51349	7.15956	7.10208	-1.41768	8.40507	7.4095	6.177	6.4394	-1.59908	very weakly similar to (97.1)AT1G01720| Symbols: ANAC002, ATAF1 | ATAF1 (Arabidopsis NAC domain containing protein 2); transcription factor | chr1:268471-269514 FORWARDweakly similar to ( 101)NAC48_ORYSA affx|C37_04366;
Cit.29575.1.S1_s_at	6.80522	6.35809	2.86674	3.08419	-3.60619	6.68195	5.3697	3.05713	2.86153	-3.06649	weakly similar to ( 159)AT4G29780| Symbols: | similar to unknown protein [Arabidopsis thaliana] (TAIR:AT5G12010.1); similar to unnamed protein product [Vitis vinifera] (GB:CAO43835.1); contains domain PTHR22930 (PTHR22930) | chr4:14579865-14581487 FORWARD affx|C37_04450;
Cit.29591.1.S1_at	7.58629	7.22692	6.48007	6.32912	-1.00201	7.59393	7.14941	6.40274	6.44093	-0.949838	affx|C37_04682;
Cit.29605.1.S1_at	5.47511	6.12462	3.23489	2.99284	-2.686	6.86997	5.78944	3.07039	3.40112	-3.09395	moderately similar to ( 233)AT5G22380| Symbols: ANAC090 | ANAC090 (Arabidopsis NAC domain containing protein 90); transcription factor | chr5:7408927-7410041 REVERSEweakly similar to ( 130)NAC68_ORYSA affx|C37_04886;
Cit.29611.1.S1_at	8.15496	8.02923	6.03888	6.06179	-2.04176	8.13763	7.71788	5.75164	5.87672	-2.11357	weakly similar to ( 135)AT4G23810| Symbols: ATWRKY53, WRKY53 | WRKY53 (WRKY DNA-binding protein 53); DNA binding / protein binding / transcription activator/ transcription factor | chr4:12392676-12393749 REVERSE affx|C37_04924;
Cit.29614.1.S1_at	5.82543	5.68721	3.91175	4.0692	-1.76585	5.46122	4.83795	3.57911	3.73823	-1.49091	weakly similar to ( 128)AT3G26040| Symbols: | transferase family protein | chr3:9520978-9522306 FORWARD affx|C37_04998;
Cit.29616.1.S1_s_at	6.56227	6.50205	7.82613	7.63797	1.19989	6.55539	7.12239	7.92582	7.80516	1.0266	weakly similar to ( 106)AT5G03650| Symbols: SBE2.2 | SBE2.2 (STARCH BRANCHING ENZYME 2.2); 1,4-alpha-glucan branching enzyme | chr5:931923-937469 FORWARDvery weakly similar to (87.4)GLGB_MAIZE affx|C37_05015;
Cit.29625.1.S1_at	7.0966	7.02302	4.99028	5.01544	-2.05695	6.53184	6.59625	4.7098	4.85144	-1.78342	weakly similar to ( 155)AT2G30020| Symbols: | protein phosphatase 2C, putative / PP2C, putative | chr2:12821514-12822981 FORWARD affx|C37_05142;
Cit.29640.1.S1_at	6.76822	6.43216	7.82733	7.69285	1.1599	6.45511	6.90292	6.98954	7.19271	0.412112	moderately similar to ( 224)AT3G13050| Symbols: | transporter-related | chr3:4176873-4178875 FORWARD affx|C37_05372;
Cit.29643.1.S1_at	4.10618	3.76968	4.56935	5.32744	1.01047	3.86931	3.81739	4.36016	4.46879	0.571123	moderately similar to ( 289)AT2G42770| Symbols: | peroxisomal membrane 22 kDa family protein | chr2:17805712-17807004 REVERSE affx|C37_05394;
Cit.29661.1.S1_at	3.49348	4.15283	4.91047	4.96026	1.11221	3.28979	3.30909	3.65462	3.91173	0.483731	very weakly similar to (92.0)AT4G36810| Symbols: GGPS1 | GGPS1 (GERANYLGERANYL PYROPHOSPHATE SYNTHASE 1); farnesyltranstransferase | chr4:17343517-17344632 FORWARDvery weakly similar to (93.2)GGPPS_CAPAN affx|C37_05700;
Cit.29671.1.S1_s_at	7.15534	7.22301	7.78925	7.99573	0.703317	6.71193	6.53324	7.90878	8.02013	1.34186	very weakly similar to (90.9)AT2G34990| Symbols: | zinc finger (C3HC4-type RING finger) family protein | chr2:14757339-14758247 REVERSE affx|C37_05889;
Cit.29675.1.S1_s_at	6.82989	6.96439	7.44979	7.50676	0.581134	6.43687	6.46094	7.71193	7.91253	1.36332	weakly similar to ( 126)AT2G44840| Symbols: ATERF13, EREBP | ATERF13/EREBP (ETHYLENE-RESPONSIVE ELEMENT BINDING FACTOR 13); DNA binding / transcription factor | chr2:18502515-18503195 FORWARDweakly similar to ( 117)ERF1_TOBAC affx|C37_05950;
Cit.29687.1.S1_at	4.49697	5.10028	6.4946	6.53815	1.71775	5.1385	5.23359	6.66341	6.40283	1.34707	weakly similar to ( 112)AT3G61890| Symbols: ATHB12, ATHB-12 | ATHB-12 (ARABIDOPSIS THALIANA HOMEOBOX PROTEIN 12); transcription factor | chr3:22925321-22926214 REVERSE affx|C37_06131;
Cit.29688.1.S1_s_at	8.95119	9.01095	11.4902	11.7561	2.64205	9.40533	9.48107	11.503	11.5599	2.08828	weakly similar to ( 112)AT3G61890| Symbols: ATHB12, ATHB-12 | ATHB-12 (ARABIDOPSIS THALIANA HOMEOBOX PROTEIN 12); transcription factor | chr3:22925321-22926214 REVERSE affx|C37_06132;
Cit.29704.1.S1_s_at	9.1408	9.24124	7.97347	8.05161	-1.17848	9.22614	8.51517	8.28568	8.31538	-0.570132	weakly similar to ( 128)AT2G46690| Symbols: | auxin-responsive family protein | chr2:19187974-19188339 FORWARD affx|C37_06302;
Cit.29717.1.S1_s_at	10.6241	10.6131	9.58156	9.62344	-1.01611	10.5178	10.0386	9.39112	9.60686	-0.779231	weakly similar to ( 110)AT1G17200| Symbols: | integral membrane family protein | chr1:5878486-5879864 FORWARD affx|C37_06505;
Cit.29721.1.S1_at	6.19175	6.14527	5.79435	5.41668	-0.562995	6.18023	7.40038	5.36102	5.12997	-1.54481	affx|C37_06628;
Cit.29749.1.S1_s_at	5.1204	5.14582	6.5758	6.99232	1.65094	4.67625	4.5339	6.70049	6.94849	2.21942	moderately similar to ( 261)AT5G42680| Symbols: | similar to unknown protein [Arabidopsis thaliana] (TAIR:AT4G39610.1); similar to unnamed protein product [Vitis vinifera] (GB:CAO61286.1); contains InterPro domain Protein of unknown function DUF617, plant (InterPro:IPR006460) | chr5:17131868-17132584 FORWARD affx|C37_06879;
Cit.29750.1.S1_at	5.18977	5.39337	6.8543	6.76805	1.5196	5.62079	5.08835	6.29087	6.51622	1.04897	moderately similar to ( 327)AT5G42680| Symbols: | similar to unknown protein [Arabidopsis thaliana] (TAIR:AT4G39610.1); similar to unnamed protein product [Vitis vinifera] (GB:CAO61286.1); contains InterPro domain Protein of unknown function DUF617, plant (InterPro:IPR006460) | chr5:17131868-17132584 FORWARD affx|C37_06880;
Cit.29751.1.S1_at	6.9876	7.06748	4.5871	5.15172	-2.15813	9.86276	8.88687	6.66153	6.67433	-2.70689	very weakly similar to (84.3)AT5G20790| Symbols: | similar to unknown protein [Arabidopsis thaliana] (TAIR:AT3G43110.1) | chr5:7040048-7040629 REVERSE affx|C37_06884;
Cit.29766.1.S1_s_at	4.3261	3.85325	3.95126	3.80742	-0.210336	5.30586	4.4634	3.84124	3.70516	-1.11143	moderately similar to ( 209)AT1G03220| Symbols: | extracellular dermal glycoprotein, putative / EDGP, putative | chr1:787143-788444 FORWARDweakly similar to ( 125)7SBG2_SOYBN affx|C37_07014;
Cit.29789.1.S1_s_at	7.85545	8.02911	6.33999	6.61456	-1.465	7.49559	7.42938	6.12849	6.37703	-1.20972	weakly similar to ( 132)AT5G20110| Symbols: | dynein light chain, putative | chr5:6791544-6793255 REVERSE affx|C37_07271;
Cit.29796.1.S1_at	9.38814	9.39709	7.64811	7.51129	-1.81292	9.64338	9.4891	7.60173	7.6955	-1.91763	affx|C37_07340;
Cit.29868.1.S1_s_at	9.70073	9.73019	6.41694	6.55323	-3.23038	10.414	10.0688	5.85769	6.41302	-4.10605	weakly similar to ( 101)AT1G31130| Symbols: | similar to unknown protein [Arabidopsis thaliana] (TAIR:AT5G44860.1); similar to unnamed protein product [Vitis vinifera] (GB:CAO41960.1) | chr1:11114944-11115909 REVERSE affx|C37_08030;
Cit.29880.1.S1_at	7.96383	7.92818	7.63108	7.34332	-0.458804	8.94591	8.55623	6.98075	7.22985	-1.64577	moderately similar to ( 367)AT3G28510| Symbols: | AAA-type ATPase family protein | chr3:10686893-10688485 FORWARD affx|C37_08151;
Cit.29895.1.S1_at	8.60635	8.53015	9.47307	9.60431	0.970439	8.57436	8.58656	9.68097	9.6556	1.08783	very weakly similar to ( 100)AT4G18593| Symbols: | dual specificity protein phosphatase-related | chr4:10238165-10238709 FORWARD affx|C37_08256;
Cit.299.1.S1_at	6.57678	6.50306	7.74757	7.93016	1.29895	6.78351	6.88003	7.6442	7.58155	0.781099	affx|C37_00370;
Cit.29906.1.S1_at	7.885	7.93644	8.4112	8.74449	0.667124	9.47071	8.37159	10.3771	10.4607	1.49778	moderately similar to ( 309)AT3G49340| Symbols: | cysteine proteinase, putative | chr3:18304332-18305562 REVERSEmoderately similar to ( 266)CYSEP_RICCO affx|C37_08332;
Cit.29946.1.S1_at	5.35078	5.22693	6.17886	6.43478	1.01796	5.00147	5.15109	6.73446	6.89981	1.74086	weakly similar to ( 171)AT1G15410| Symbols: | aspartate-glutamate racemase family | chr1:5299572-5300676 FORWARD affx|C37_08579;
Cit.29947.1.S1_at	5.48557	5.05891	6.14776	6.2477	0.925491	5.33051	4.81397	6.09268	6.72916	1.33868	affx|C37_08582;
Cit.29964.1.S1_at	9.66781	9.5158	5.56634	5.68916	-3.96406	9.1741	8.61091	5.44282	5.5572	-3.3925	moderately similar to ( 370)AT5G64260| Symbols: | phosphate-responsive protein, putative | chr5:25721206-25722123 FORWARD affx|C37_08675;
Cit.30009.1.S1_s_at	9.50609	9.61663	10.404	10.547	0.91416	9.08626	9.04694	10.2016	10.1573	1.11289	moderately similar to ( 287)AT4G14305| Symbols: | similar to PMP22 (peroxisomal membrane protein 22) [Arabidopsis thaliana] (TAIR:AT4G04470.1); similar to hypothetical protein [Vitis vinifera] (GB:CAN76530.1); contains InterPro domain Mpv17/PMP22; (InterPro:IPR007248) | chr4:8235331-8236578 REVERSE affx|C37_08998;
Cit.30028.1.S1_s_at	7.44431	7.65772	10.4592	10.6274	2.9923	7.7435	7.30395	10.5331	10.6996	3.09263	moderately similar to ( 260)AT3G24420| Symbols: | hydrolase, alpha/beta fold family protein | chr3:8863118-8864890 REVERSE affx|C37_09080;
Cit.30046.1.S1_at	6.56187	6.88893	6.23021	6.03843	-0.591078	7.13094	6.82586	5.80932	6.00314	-1.07217	weakly similar to ( 111)AT1G32750| Symbols: TAF1, HAF1, HAC13, GTD1, HAF01 | HAF01 (HISTONE ACETYLTRANSFERASE OF THE TAFII250 FAMILY 1); DNA binding | chr1:11846365-11856241 REVERSE affx|C37_09156;
Cit.30081.1.S1_at	7.70829	7.58533	8.99985	8.87153	1.28888	7.84728	7.56506	8.35235	8.4457	0.692854	very weakly similar to (96.7)AT3G03620| Symbols: | MATE efflux family protein | chr3:873911-876259 REVERSE affx|C37_09288;
Cit.30095.1.S1_at	6.98286	6.95137	6.01992	6.12036	-0.89698	7.01962	6.65283	5.43423	5.25779	-1.49021	very weakly similar to (92.0)AT1G29340| Symbols: PUB17 | PUB17 (PLANT U-BOX17); ubiquitin-protein ligase | chr1:10264398-10266587 FORWARD affx|C37_09336;
Cit.30114.1.S1_at	5.70725	5.83286	4.36445	4.37847	-1.3986	5.17142	5.56146	4.54451	4.49784	-0.845264	weakly similar to ( 103)AT1G74180| Symbols: | leucine-rich repeat family protein | chr1:27900858-27904569 REVERSE affx|C37_09444;
Cit.30124.1.S1_at	6.54713	6.86745	6.06185	5.684	-0.834369	6.87961	6.67597	5.81385	5.63401	-1.05386	affx|C37_09493;
Cit.30138.1.S1_at	7.56916	7.69123	7.01824	6.75975	-0.7412	7.83914	7.65757	5.69849	5.9185	-1.93985	affx|C37_09527;
Cit.30155.1.S1_at	3.92754	3.64437	4.01572	5.17252	0.808162	3.70762	3.37471	4.44055	4.95575	1.15698	moderately similar to ( 466)AT5G66460| Symbols: | (1-4)-beta-mannan endohydrolase, putative | chr5:26556137-26558063 REVERSE affx|C37_09608;
Cit.30163.1.S1_at	7.19581	7.14998	5.18004	4.5867	-2.28953	8.29732	7.59721	4.34647	4.66832	-3.43988	affx|C37_09655;
Cit.30166.1.S1_at	7.19771	7.30977	5.90863	5.5498	-1.52453	7.52106	6.71753	5.46122	5.45168	-1.66285	weakly similar to ( 177)AT2G29410| Symbols: ATMTPB1, MTPB1 | MTPB1; efflux transmembrane transporter/ zinc ion transmembrane transporter | chr2:12623887-12625014 FORWARD affx|C37_09664;
Cit.30213.1.S1_at	5.44797	5.26739	6.25341	5.98593	0.761992	5.14998	4.91323	6.18095	6.13151	1.12463	weakly similar to ( 112)AT1G08540| Symbols: SIGA, SIG2, SIG1, SIGB | SIGB (SIGMA FACTOR B); DNA binding / DNA-directed RNA polymerase/ transcription factor | chr1:2703464-2706699 FORWARD affx|C37_09844;
Cit.30225.1.S1_at	4.02673	3.88656	5.29537	5.29941	1.34075	4.51654	3.76211	4.40914	4.01708	0.0737839	weakly similar to ( 130)AT2G26695| Symbols: | binding | chr2:11372353-11372867 FORWARD affx|C37_09896;
Cit.30257.1.S1_at	5.68516	5.32978	6.90451	6.90129	1.39543	5.6683	5.35106	6.66957	6.8218	1.23601	moderately similar to ( 356)AT1G17840| Symbols: WBC11, ABCG11, DSO, COF1 | ABCG11/COF1/DSO/WBC11 (DESPERADO); ATPase, coupled to transmembrane movement of substances | chr1:6142863-6145887 FORWARD affx|C37_10105;
Cit.30272.1.S1_at	4.38776	4.28159	3.01701	2.92378	-1.36428	4.38722	3.74124	3.03063	3.11636	-0.990734	moderately similar to ( 364)AT1G76160| Symbols: SKS5 | SKS5 (SKU5 Similar 5); copper ion binding / oxidoreductase | chr1:28583105-28585914 REVERSEmoderately similar to ( 241)ASO_BRANA affx|C37_10171;
Cit.30276.1.S1_at	4.97831	4.99082	8.20776	8.06115	3.14989	4.6434	5.32116	8.08852	7.87337	2.99866	affx|C37_10191;
Cit.30389.1.S1_at	6.26713	6.19741	7.26903	7.41627	1.11038	6.47354	5.81538	6.97392	7.32409	1.00454	moderately similar to ( 426)AT2G44480| Symbols: | glycosyl hydrolase family 1 protein | chr2:18367552-18370077 FORWARDmoderately similar to ( 348)MYRA_SINAL affx|C37_10806;
Cit.30400.1.S1_at	5.9922	6.10203	7.5296	7.14871	1.29204	6.38813	6.36698	7.4311	7.42363	1.04981	weakly similar to ( 142)PRS2_SOLTU affx|C37_10879;
Cit.30402.1.S1_at	6.53283	6.15415	7.08118	7.51762	0.955909	5.77489	5.52926	6.75918	6.95583	1.20543	moderately similar to ( 382)AT1G12780| Symbols: UGE1 | UGE1 (UDP-D-GLUCOSE/UDP-D-GALACTOSE 4-EPIMERASE 1); UDP-glucose 4-epimerase/ protein dimerization | chr1:4356122-4358118 REVERSEmoderately similar to ( 374)GALE1_PEA affx|C37_10887;
Cit.30427.1.S1_s_at	11.1224	11.0843	9.4645	10.1247	-1.30872	10.504	9.47447	9.39365	9.59776	-0.493554	moderately similar to ( 211)AT3G12500| Symbols: PR3, PR-3, CHI-B, B-CHI, ATHCHIB | ATHCHIB (BASIC CHITINASE); chitinase | chr3:3962508-3963952 REVERSEmoderately similar to ( 207)CHI2_BRANA affx|C37_11343;
Cit.30437.1.S1_s_at	7.04022	7.13901	5.6091	5.61018	-1.47998	6.06625	6.47755	5.53635	5.34146	-0.832995	affx|C37_11504;
Cit.30448.1.S1_s_at	8.60818	9.03776	6.15782	6.08878	-2.69967	9.18604	8.40379	6.61603	6.21111	-2.38135	very weakly similar to (81.3)AT4G02380| Symbols: ATLEA5, SAG21 | SAG21 (SENESCENCE-ASSOCIATED GENE 21) | chr4:1046414-1046746 REVERSEvery weakly similar to (89.7)ARG2_PHAAU affx|C37_11695;
Cit.30448.1.S1_x_at	7.5629	7.7435	6.56344	6.24443	-1.24927	7.78027	7.49439	6.56202	6.05925	-1.32669	very weakly similar to (81.3)AT4G02380| Symbols: ATLEA5, SAG21 | SAG21 (SENESCENCE-ASSOCIATED GENE 21) | chr4:1046414-1046746 REVERSEvery weakly similar to (89.7)ARG2_PHAAU affx|C37_11695;
Cit.30452.1.S1_s_at	7.38441	7.64002	6.66636	6.00323	-1.17742	8.07008	8.15987	7.67029	7.41329	-0.573185	weakly similar to ( 172)AT4G38740| Symbols: ROC1 | ROC1 (rotamase CyP 1); peptidyl-prolyl cis-trans isomerase | chr4:18083614-18084132 REVERSEweakly similar to ( 181)CYPH_CATRO affx|C37_11708;
Cit.30458.1.S1_s_at	4.35113	4.06907	5.75841	6.13294	1.73557	3.9482	3.9842	4.91906	5.61349	1.30007	moderately similar to ( 453)AT5G13930| Symbols: CHS, TT4, ATCHS | ATCHS/CHS/TT4 (CHALCONE SYNTHASE); naringenin-chalcone synthase | chr5:4488764-4490037 FORWARDhighly similar to ( 518)CHS2_CITSI affx|C37_11774;
Cit.30465.1.S1_at	6.68224	6.93454	5.82999	5.78464	-1.00107	7.11959	6.73182	6.69817	6.37118	-0.391029	weakly similar to ( 159)AT2G05220| Symbols: | 40S ribosomal protein S17 (RPS17B) | chr2:1894754-1895176 REVERSE affx|C37_11834;
Cit.30469.1.S1_x_at	4.11793	4.22282	5.21779	5.44959	1.16331	3.98731	3.86758	5.62517	5.86256	1.81642	affx|C37_11860;
Cit.30484.1.S1_at	6.29521	5.90281	4.46644	5.15727	-1.28715	5.78255	5.67604	4.44629	4.37551	-1.31839	affx|C37_12048;
Cit.30494.1.S1_s_at	5.37648	4.79369	3.89829	3.99821	-1.13683	5.375	4.85764	3.87489	3.48168	-1.43804	moderately similar to ( 211)AT2G40140| Symbols: CZF1, ZFAR1 | CZF1/ZFAR1 | chr2:16779615-16781408 FORWARD affx|C37_12342;
Cit.30506.1.S1_s_at	11.5585	11.4674	11.2296	11.2789	-0.258702	10.473	10.3046	11.3806	11.5977	1.10037	weakly similar to ( 187)AT5G01600| Symbols: ATFER1 | ATFER1 (FERRETIN 1); ferric iron binding | chr5:228146-229591 REVERSEweakly similar to ( 194)FRI3_SOYBN affx|C37_12658;
Cit.30513.1.S1_x_at	5.26521	5.38239	2.31221	2.28504	-3.02518	4.93175	4.31885	2.40405	2.49399	-2.17628	moderately similar to ( 379)AT4G25810| Symbols: XTH23, XTR6 | XTR6 (XYLOGLUCAN ENDOTRANSGLYCOSYLASE 6); hydrolase, acting on glycosyl bonds | chr4:13128703-13129724 FORWARDmoderately similar to ( 340)BRU1_SOYBN affx|C37_12795;
Cit.30514.1.S1_at	2.9579	2.9128	2.59658	2.66744	-0.303336	3.95282	3.56848	2.43152	2.84598	-1.1219	moderately similar to ( 213)AT5G57560| Symbols: XTH22, TCH4 | TCH4 (TOUCH 4); hydrolase, acting on glycosyl bonds / xyloglucan:xyloglucosyl transferase | chr5:23324522-23325461 REVERSEweakly similar to ( 174)BRU1_SOYBN affx|C37_12796;
Cit.30519.1.S1_s_at	5.15337	5.18795	3.14634	3.23789	-1.97854	4.21022	3.51315	3.3969	4.12486	-0.100806	moderately similar to ( 384)AT4G03210| Symbols: XTH9 | XTH9 (XYLOGLUCAN ENDOTRANSGLUCOSYLASE/HYDROLASE 9); hydrolase, acting on glycosyl bonds | chr4:1416107-1417197 FORWARDmoderately similar to ( 279)XTH_SOYBN affx|C37_12867;
Cit.30531.1.S1_s_at	5.9544	5.21717	4.78949	5.16475	-0.608668	6.177	4.87837	4.16368	4.66409	-1.1138	moderately similar to ( 313)AT4G33070| Symbols: | pyruvate decarboxylase, putative | chr4:15952522-15954679 REVERSEmoderately similar to ( 273)PDC1_ORYSA affx|C37_13039;
Cit.30535.1.S1_s_at	8.67283	8.60452	10.4705	9.03802	1.1156	10.2461	9.01631	7.86247	8.00311	-1.69844	weakly similar to ( 165)AT1G05010| Symbols: ACO4, EAT1, EFE | EFE (ETHYLENE FORMING ENZYME) | chr1:1431418-1432694 REVERSEweakly similar to ( 182)ACCO1_PETHY affx|C37_13137;
Cit.30539.1.S1_s_at	2.80673	2.46962	3.62391	3.86751	1.10754	2.95985	2.6834	3.17136	3.34638	0.437246	moderately similar to ( 248)AT2G45590| Symbols: | protein kinase family protein | chr2:18793799-18795850 FORWARDweakly similar to ( 197)TIP12_ORYSA affx|C37_13315;
Cit.30542.1.S1_s_at	9.63489	9.64004	7.87581	8.18378	-1.60768	9.05256	8.77725	8.50749	8.55513	-0.383592	highly similar to ( 647)AT5G67360| Symbols: ARA12 | ARA12; subtilase | chr5:26889418-26891691 REVERSE affx|C37_13376;
Cit.30544.1.S1_s_at	8.94878	8.95674	10.4029	10.2957	1.39657	9.1895	8.99838	10.1318	10.2165	1.08019	weakly similar to ( 119)AT1G56220| Symbols: | dormancy/auxin associated family protein | chr1:21047079-21048046 FORWARD affx|C37_13489;
Cit.30545.1.S1_at	6.50763	6.55108	4.25327	4.28504	-2.2602	6.39339	5.41624	3.93895	3.82489	-2.0229	weakly similar to ( 162)AT5G48150| Symbols: PAT1 | PAT1 (PHYTOCHROME A SIGNAL TRANSDUCTION 1); transcription factor | chr5:19539723-19541279 REVERSEmoderately similar to ( 244)CIGR1_ORYSA affx|C37_13492;
Cit.30551.1.S1_at	4.77539	4.37492	5.71274	5.60625	1.08434	5.2091	4.80349	5.64004	5.94083	0.78414	moderately similar to ( 266)AT4G12800| Symbols: PSAL | PSAL (photosystem I subunit L) | chr4:7521466-7522490 FORWARDmoderately similar to ( 273)PSAL_CUCSA affx|C37_13560;
Cit.30553.1.S1_s_at	8.03681	8.39976	8.7212	9.00003	0.642331	8.10912	7.70838	9.10022	9.23729	1.26	very weakly similar to (96.3)AT3G28917| Symbols: MIF2 | MIF2 (MINI ZINC FINGER 2); DNA binding | chr3:10926251-10926553 FORWARD affx|C37_13605;
Cit.30560.1.S1_at	7.05773	7.16082	5.03099	4.60505	-2.29125	7.30483	7.01851	4.42801	4.43232	-2.7315	affx|C37_13823;
Cit.30567.1.S1_at	3.31575	3.94782	2.60215	2.59932	-1.03105	3.47038	2.52905	2.90822	2.92329	-0.0839619	weakly similar to ( 182)AT2G40890| Symbols: CYP98A3 | CYP98A3 (CYTOCHROME P450, FAMILY 98, SUBFAMILY A, POLYPEPTIDE 3); monooxygenase/ p-coumarate 3-hydroxylase | chr2:17065369-17067610 REVERSEweakly similar to ( 183)C98A2_SOYBN affx|C37_13939;
Cit.30570.1.S1_s_at	5.57059	5.57843	6.62371	6.88357	1.17913	5.40084	5.25728	6.13569	6.37013	0.923852	weakly similar to ( 108)AT1G48920| Symbols: ATNUC-L1, PARL1 | ATNUC-L1/PARL1 (PARALLEL 1); nucleic acid binding | chr1:18101854-18105090 FORWARD affx|C37_13986;
Cit.30581.1.S1_s_at	8.14396	7.97602	8.78727	9.11659	0.891938	8.28662	7.55566	8.80454	9.20707	1.08466	moderately similar to ( 246)AT4G39860| Symbols: | similar to unknown protein [Arabidopsis thaliana] (TAIR:AT2G22270.1); similar to unnamed protein product [Vitis vinifera] (GB:CAO39818.1) | chr4:18499903-18501466 FORWARD affx|C37_14157;
Cit.30592.1.S1_s_at	9.55677	9.29969	6.89782	7.35123	-2.3037	8.4167	7.91569	7.25109	7.85266	-0.614317	affx|C37_14409;
Cit.30593.1.S1_at	8.23998	8.12587	5.86535	5.81322	-2.34364	7.50801	7.19753	6.05145	6.37706	-1.13852	affx|C37_14411;
Cit.30594.1.S1_s_at	9.35025	9.37426	6.93516	6.58088	-2.60423	8.152	7.69348	7.55927	7.71734	-0.28444	affx|C37_14412;
Cit.30607.1.S1_s_at	6.23833	5.96171	4.41294	4.80856	-1.48927	6.76738	5.77759	4.11803	4.55594	-1.9355	weakly similar to ( 135)AT3G14230| Symbols: RAP2.2 | RAP2.2; DNA binding / transcription factor | chr3:4737623-4739007 REVERSEweakly similar to ( 129)ERF1_ORYSA affx|C37_14826;
Cit.30623.1.S1_s_at	7.52397	7.62771	6.38903	6.67542	-1.04361	7.50095	6.23259	6.80829	6.91265	-0.00630334	affx|C37_15087;
Cit.30629.1.S1_at	3.89859	4.22519	3.08645	3.1627	-0.937316	4.20828	4.65465	2.82581	3.60181	-1.21766	moderately similar to ( 447)AT2G43790| Symbols: MPK6, MAPK6, ATMPK6 | ATMPK6 (MAP KINASE 6); MAP kinase/ kinase | chr2:18145554-18147770 FORWARDmoderately similar to ( 450)MPK1_ORYSA affx|C37_15208;
Cit.30638.1.S1_at	6.80267	6.88313	6.19657	6.88938	-0.299929	6.39842	5.65873	6.85411	7.25705	1.027	moderately similar to ( 249)AT4G35220| Symbols: | cyclase family protein | chr4:16752641-16753971 FORWARD affx|C37_15491;
Cit.30641.1.S1_s_at	8.09319	8.0074	5.19527	5.32769	-2.78882	7.34229	6.64542	4.78507	5.35239	-1.92513	very weakly similar to (90.5)AT3G21150| Symbols: | zinc finger (B-box type) family protein | chr3:7412719-7413396 REVERSE affx|C37_15527;
Cit.30657.1.S1_s_at	5.66546	5.60282	5.58852	5.80807	0.0641556	4.62136	4.11514	5.94512	6.04557	1.62709	weakly similar to ( 179)AT4G36740| Symbols: HB-5, ATHB40 | ATHB40/HB-5 (ARABIDOPSIS THALIANA HOMEOBOX PROTEIN 40); DNA binding / transcription factor | chr4:17314653-17316318 REVERSE affx|C37_15831;
Cit.30661.1.S1_at	7.73062	7.72181	6.28828	6.49809	-1.33303	7.62874	6.91517	6.71343	6.79611	-0.517184	weakly similar to ( 138)AT5G66170| Symbols: | similar to unknown protein [Arabidopsis thaliana] (TAIR:AT2G17850.1); similar to unnamed protein product [Vitis vinifera] (GB:CAO48196.1); contains InterPro domain Rhodanese-like (InterPro:IPR001763) | chr5:26465054-26465812 FORWARDweakly similar to ( 103)DIN1_RAPSA affx|C37_15847;
Cit.30692.1.S1_s_at	8.96873	8.88374	4.96498	5.03478	-3.92635	9.13524	7.64558	4.42721	4.72475	-3.81443	moderately similar to ( 201)AT2G22500| Symbols: | mitochondrial substrate carrier family protein | chr2:9570611-9571552 REVERSE affx|C37_16309;
Cit.3070.1.S1_s_at	5.263	5.36653	8.5042	8.2978	3.08624	6.02659	5.6068	7.17848	6.9568	1.25095	moderately similar to ( 226)AT1G55740| Symbols: ATSIP1 | ATSIP1 (ARABIDOPSIS THALIANA SEED IMBIBITION 1); hydrolase, hydrolyzing O-glycosyl compounds | chr1:20839173-20842373 REVERSE affx|C37_03879;
Cit.30701.1.S1_s_at	5.40687	5.33453	6.87617	7.29533	1.71505	5.64681	4.73642	6.68379	6.83124	1.5659	very weakly similar to (97.1)AT4G39700| Symbols: | heavy-metal-associated domain-containing protein / copper chaperone (CCH)-related | chr4:18424259-18424900 FORWARD affx|C37_16528;
Cit.30769.1.S1_at	5.0869	5.33465	6.62374	6.81685	1.50952	7.3986	7.47539	4.98718	4.73702	-2.57489	weakly similar to ( 102)AT3G48690| Symbols: ATCXE12 | ATCXE12 (ARABIDOPSIS THALIANA CARBOXYESTERASE 12); carboxylesterase | chr3:18048171-18049145 REVERSE affx|C37_17640;
Cit.30771.1.S1_s_at	8.50677	8.68531	7.32839	7.70809	-1.0778	8.38758	8.54222	7.48633	7.52197	-0.960755	weakly similar to ( 164)AT3G06760| Symbols: | Identical to Protein DEHYDRATION-INDUCED 19 homolog 4 (DI19-4) [Arabidopsis Thaliana] (GB:Q8VXU6;GB:Q9M7Y2); similar to HRB1 (HYPERSENSITIVE TO RED AND BLUE) [Arabidopsis thaliana] (TAIR:AT5G49230.1); similar to fiber protein Fb2 [Gossypium barbadense] (GB:AAN77145.1); contains InterPro domain Drought induced 19 (InterPro:IPR008598) | chr3:2132977-213…
Cit.30775.1.S1_s_at	3.8804	4.21758	4.80965	5.10296	0.907318	3.47356	3.51604	4.99846	4.8126	1.41073	weakly similar to ( 158)AT4G24180| Symbols: | similar to thaumatin, putative [Arabidopsis thaliana] (TAIR:AT4G38660.2); similar to unnamed protein product [Vitis vinifera] (GB:CAO48203.1); contains InterPro domain Thaumatin, pathogenesis-related (InterPro:IPR001938) | chr4:12550366-12551231 REVERSEweakly similar to ( 110)TP1A_MALDO affx|C37_17719;
Cit.30781.1.S1_s_at	7.78969	7.54225	9.23407	8.90131	1.40171	7.98138	8.10925	9.01036	9.01299	0.966363	weakly similar to ( 162)AT5G61380| Symbols: APRR1, PRR1, TOC1 | TOC1 (TIMING OF CAB EXPRESSION 1); transcription regulator | chr5:24692766-24695402 FORWARDweakly similar to ( 122)PRR1_ORYSA affx|C37_17758;
Cit.30791.1.S1_s_at	4.70016	4.50535	3.48619	3.25226	-1.23353	4.80237	3.75562	3.58681	3.54293	-0.714126	moderately similar to ( 289)AT2G26640| Symbols: | beta-ketoacyl-CoA synthase, putative | chr2:11337172-11338701 FORWARD affx|C37_17947;
Cit.30818.1.S1_s_at	9.00963	8.95452	7.47534	7.54721	-1.4708	8.51565	8.30587	7.6332	7.77522	-0.70655	moderately similar to ( 291)AT3G01060| Symbols: | similar to unnamed protein product [Vitis vinifera] (GB:CAO15045.1); similar to unknown [Brassica rapa] (GB:ABC41272.1) | chr3:16838-18789 REVERSE affx|C37_18207;
Cit.30823.1.S1_at	5.45507	4.80239	5.09423	4.76916	-0.197039	5.76163	4.99075	4.24265	4.50856	-1.00059	moderately similar to ( 223)AT3G48990| Symbols: | AMP-dependent synthetase and ligase family protein | chr3:18170016-18172279 REVERSE affx|C37_18226;
Cit.30841.1.S1_s_at	7.60862	7.14268	7.51873	7.99138	0.37941	6.67997	5.68278	7.05676	7.62265	1.15833	moderately similar to ( 328)AT3G18080| Symbols: | glycosyl hydrolase family 1 protein | chr3:6191592-6194130 FORWARDweakly similar to ( 186)BGLC_MAIZE affx|C37_18418;
Cit.30881.1.S1_at	6.35275	5.89055	3.91173	4.04185	-2.14486	5.88348	4.96147	3.39751	3.37655	-2.03545	moderately similar to ( 262)AT4G35580| Symbols: | no apical meristem (NAM) family protein | chr4:16888539-16890749 REVERSEweakly similar to ( 179)NAC74_ORYSA affx|C37_18802;
Cit.30883.1.S1_at	6.02967	5.89196	4.12957	4.79154	-1.50026	3.95331	4.11999	4.03333	3.85358	-0.0931953	affx|C37_18838;
Cit.30905.1.S1_at	9.28299	9.31519	7.81787	7.75028	-1.51501	9.58469	8.31997	7.60305	7.66588	-1.31787	weakly similar to ( 112)AT5G17350| Symbols: | similar to unknown protein [Arabidopsis thaliana] (TAIR:AT3G03280.1); similar to unknown [Populus trichocarpa] (GB:ABK95625.1) | chr5:5718855-5719406 FORWARD affx|C37_19091;
Cit.30908.1.S1_s_at	4.61589	4.23748	3.06462	3.04681	-1.37097	4.24383	3.16152	3.25054	3.4394	-0.357704	weakly similar to ( 147)AT5G15240| Symbols: | amino acid transporter family protein | chr5:4947765-4950214 FORWARD affx|C37_19125;
Cit.30911.1.S1_at	6.92706	6.38539	4.98048	5.23738	-1.5473	6.18727	5.03012	4.62767	4.89797	-0.845877	moderately similar to ( 313)AT3G25140| Symbols: GAUT8, QUA1 | GAUT8/QUA1 (GALACTURONOSYLTRANSFERASE 8, QUASIMODO1); polygalacturonate 4-alpha-galacturonosyltransferase/ transferase, transferring glycosyl groups / transferase, transferring hexosyl groups | chr3:9154755-9156649 FORWARD affx|C37_19146;
Cit.30918.1.S1_at	6.43201	6.72496	5.22803	5.48892	-1.22001	5.94675	5.34081	5.58173	5.38295	-0.16144	moderately similar to ( 225)AT2G45570| Symbols: CYP76C2 | CYP76C2 (cytochrome P450, family 76, subfamily C, polypeptide 2); oxygen binding | chr2:18787009-18788996 REVERSEmoderately similar to ( 207)C76A1_SOLME affx|C37_19265;
Cit.30932.1.S1_at	5.06398	5.46122	6.33461	6.50555	1.15748	5.51267	4.73071	6.24854	7.0767	1.54093	affx|C37_19425;
Cit.30938.1.S1_s_at	6.19965	6.13867	7.17688	7.55578	1.19718	6.61776	6.14308	6.84065	7.36732	0.723564	moderately similar to ( 282)AT1G67970| Symbols: HSFA8, AT-HSFA8 | AT-HSFA8 (Arabidopsis thaliana heat shock transcription factor A8); DNA binding / transcription factor | chr1:25488507-25489976 REVERSE affx|C37_19457;
Cit.30955.1.S1_at	6.1587	6.03547	6.17357	6.39106	0.185233	5.59627	5.29205	6.45706	7.067	1.31787	moderately similar to ( 216)AT4G23890| Symbols: | similar to unnamed protein product [Vitis vinifera] (GB:CAO69542.1); similar to hypothetical protein [Vitis vinifera] (GB:CAN73381.1) | chr4:12420603-12421355 REVERSE affx|C37_19594;
Cit.30959.1.S1_s_at	9.01504	9.03987	7.60373	7.71748	-1.36685	8.2815	8.56398	7.50824	7.64201	-0.847614	moderately similar to ( 431)AT3G11340| Symbols: | UDP-glucoronosyl/UDP-glucosyl transferase family protein | chr3:3556734-3558155 FORWARDweakly similar to ( 156)UFOG_SOLME affx|C37_19612;
Cit.30987.1.S1_at	7.8355	7.80453	6.7353	6.76254	-1.0711	7.23771	6.99508	6.30492	6.22862	-0.849622	weakly similar to ( 187)AT3G51480| Symbols: GLR3.6, ATGLR3.6 | ATGLR3.6 (Arabidopsis thaliana glutamate receptor 3.6) | chr3:19112235-19115660 FORWARDweakly similar to ( 145)GLR31_ORYSA affx|C37_19905;
Cit.31022.1.S1_at	7.37589	7.35709	5.71274	5.83728	-1.59148	7.99244	7.46581	5.37845	5.56702	-2.25639	weakly similar to ( 181)AT2G32030| Symbols: | GCN5-related N-acetyltransferase (GNAT) family protein | chr2:13639752-13640318 REVERSE affx|C37_20181;
Cit.31038.1.S1_s_at	7.84911	7.80213	5.91118	6.16826	-1.7859	7.46268	6.94386	5.66116	5.47775	-1.63382	weakly similar to ( 128)AT1G72790| Symbols: | hydroxyproline-rich glycoprotein family protein | chr1:27398510-27400195 FORWARD affx|C37_20260;
Cit.31041.1.S1_at	5.70462	5.40527	6.60482	7.05761	1.27627	5.22899	5.0607	6.15943	6.56067	1.2152	moderately similar to ( 234)AT4G02600| Symbols: MLO1, ATMLO1 | ATMLO1/MLO1 (MILDEW RESISTANCE LOCUS O 1); calmodulin binding | chr4:1144141-1147156 FORWARDweakly similar to ( 123)MLOH1_HORVU affx|C37_20269;
Cit.31072.1.S1_at	6.74303	6.43758	6.39963	6.35329	-0.213844	7.25892	7.24648	6.28022	6.22356	-1.00081	affx|C37_20517;
Cit.31078.1.S1_at	6.30016	6.19771	4.8672	5.51098	-1.05984	6.05379	5.31434	4.76532	5.23111	-0.685846	very weakly similar to (81.6)AT1G24160| Symbols: | similar to unknown protein [Arabidopsis thaliana] (TAIR:AT1G70100.3); similar to unnamed protein product [Vitis vinifera] (GB:CAO40971.1) | chr1:8553658-8555819 REVERSE affx|C37_20553;
Cit.31079.1.S1_at	7.23791	7.19911	7.99833	7.56049	0.560899	6.99119	6.37168	8.07957	8.09501	1.40586	weakly similar to ( 164)AT4G37925| Symbols: NDH-M | NDH-M (SUBUNIT NDH-M OF NAD(P)H:PLASTOQUINONE DEHYDROGENASE COMPLEX) | chr4:17830742-17831479 REVERSE affx|C37_20554;
Cit.31085.1.S1_at	6.83577	6.97684	4.67122	4.94845	-2.09647	6.95758	5.96886	4.93272	5.24664	-1.37354	weakly similar to ( 181)AT4G37260| Symbols: MYB73, AtMYB73 | AtMYB73/MYB73 (myb domain protein 73); DNA binding / transcription factor | chr4:17540596-17541558 FORWARDweakly similar to ( 114)MYBA1_ORYSA affx|C37_20583;
Cit.31117.1.S1_at	7.34254	7.60076	5.86542	4.26086	-2.40851	8.34647	7.86102	3.24201	3.53094	-4.71727	weakly similar to ( 108)AT2G45760| Symbols: BAL, BAP2 | BAP2 (BON ASSOCIATION PROTEIN 2) | chr2:18854199-18854822 REVERSE affx|C37_20778;
Cit.31144.1.S1_at	9.42841	9.31133	8.60502	8.82672	-0.653995	9.69676	9.25371	8.09139	8.38069	-1.2392	moderately similar to ( 423)AT1G10070| Symbols: ATBCAT-2 | ATBCAT-2; catalytic | chr1:3288674-3290166 FORWARD affx|C37_21002;
Cit.31156.1.S1_at	8.3514	8.2895	9.30894	9.11844	0.893237	7.96019	7.99333	9.36797	9.26952	1.34198	weakly similar to ( 155)AT5G64560| Symbols: | magnesium transporter CorA-like family protein (MRS2-2) | chr5:25824389-25826621 REVERSE affx|C37_21103;
Cit.31183.1.S1_at	4.75452	4.50714	4.57467	4.5634	-0.0617937	5.20767	4.71452	3.96962	3.91737	-1.0176	affx|C37_21214;
Cit.3120.1.S1_s_at	6.96673	7.03995	5.36945	5.50431	-1.56646	7.58159	6.96021	5.42632	5.61349	-1.751	highly similar to ( 606)AT1G77120| Symbols: ADH, ATADH, ADH1 | ADH1 (ALCOHOL DEHYDROGENASE 1) | chr1:28980403-28982110 FORWARDhighly similar to ( 656)ADH_MALDO affx|C37_03945;
Cit.31252.1.S1_at	6.47546	6.42853	7.29044	7.53908	0.962766	6.48584	6.12706	7.41724	7.48952	1.14693	weakly similar to ( 161)AT3G61060| Symbols: ATPP2-A13 | ATPP2-A13 | chr3:22614141-22615311 FORWARD affx|C37_21492;
Cit.31254.1.S1_at	5.12786	4.96556	4.47553	4.79872	-0.40958	5.75476	4.81183	4.02141	4.23486	-1.15516	moderately similar to ( 256)AT1G66950| Symbols: PDR11, ATPDR11 | ATPDR11/PDR11 (PLEIOTROPIC DRUG RESISTANCE 11); ATPase, coupled to transmembrane movement of substances | chr1:24981902-24988124 FORWARDmoderately similar to ( 238)PDR2_NICPL affx|C37_21495;
Cit.31262.1.S1_at	7.82488	7.9265	6.92426	6.82421	-1.00146	7.62171	7.73195	6.14045	6.42134	-1.39594	affx|C37_21518;
Cit.31264.1.S1_at	6.45151	6.38403	5.10275	5.0376	-1.3476	6.02772	6.06491	5.15478	5.26484	-0.8365	moderately similar to ( 374)AT2G39360| Symbols: | protein kinase family protein | chr2:16444670-16447117 REVERSEmoderately similar to ( 206)NORK_MEDTR affx|C37_21520;
Cit.31279.1.S1_at	9.03253	8.74365	7.51633	8.11085	-1.0745	8.53937	7.20236	7.55659	8.14543	-0.0198524	moderately similar to ( 210)AT3G25180| Symbols: CYP82G1 | CYP82G1 (cytochrome P450, family 82, subfamily G, polypeptide 1); oxygen binding | chr3:9167896-9169277 REVERSEweakly similar to ( 190)C82A4_SOYBN affx|C37_21570;
Cit.31286.1.S1_at	5.14468	4.716	6.16994	5.94641	1.12784	4.96186	5.12944	5.81481	5.87044	0.796979	moderately similar to ( 236)AT4G02260| Symbols: AT-RSH1, RSH1 | RSH1 (RELA-SPOT HOMOLOG); catalytic | chr4:985451-991178 FORWARD affx|C37_21592;
Cit.31296.1.S1_at	8.0805	8.04733	4.73002	4.599	-3.3994	7.31253	6.58919	4.88884	4.56954	-2.22167	very weakly similar to (98.6)AT5G38700| Symbols: | similar to unknown protein [Arabidopsis thaliana] (TAIR:AT4G02170.1); similar to unnamed protein product [Vitis vinifera] (GB:CAO40081.1) | chr5:15506920-15507468 FORWARD affx|C37_21635;
Cit.31300.1.S1_at	7.73082	7.75189	6.87566	6.939	-0.834031	8.3134	7.34024	5.70224	5.66826	-2.14158	moderately similar to ( 226)AT1G06180| Symbols: AtMYBlfgn, AtMYB13, ATMYB13 | ATMYB13 (myb domain protein 13); DNA binding / transcription factor | chr1:1889509-1891088 FORWARDmoderately similar to ( 238)MYB4_ORYSA affx|C37_21643;
Cit.31320.1.S1_at	6.09721	5.90662	6.41737	7.04471	0.729125	6.51335	5.5405	6.97142	7.16417	1.04087	moderately similar to ( 345)AT3G01990| Symbols: ACR6 | ACR6 (ACT Domain Repeat 6) | chr3:330263-332073 FORWARD affx|C37_21714;
Cit.31330.1.S1_at	6.01609	5.84057	5.01701	5.09133	-0.874155	6.35215	5.58164	4.52392	4.75078	-1.32955	moderately similar to ( 490)AT5G47910| Symbols: ATRBOHD, RBOHD | RBOHD (RESPIRATORY BURST OXIDASE PROTEIN D) | chr5:19414811-19418994 FORWARD affx|C37_21748;
Cit.31331.1.S1_at	4.2103	4.07236	6.00144	5.85079	1.78478	4.13384	3.65703	5.03541	5.10691	1.17572	moderately similar to ( 214)AT5G45540| Symbols: | similar to unknown protein [Arabidopsis thaliana] (TAIR:AT5G45470.1); similar to unknown protein [Arabidopsis thaliana] (TAIR:AT5G45530.1); similar to unknown protein [Arabidopsis thaliana] (TAIR:AT5G45480.1); similar to hypothetical protein [Vitis vinifera] (GB:CAN75530.1); contains InterPro domain Protein of unknown function DUF594 (InterPro:IPR…
Cit.31341.1.S1_at	8.19162	8.28221	9.56803	9.23144	1.16282	10.1235	10.0085	8.41854	8.55158	-1.58091	weakly similar to ( 136)AT2G29420| Symbols: GST25, ATGSTU7 | ATGSTU7 (GLUTATHIONE S-TRANSFERASE 25); glutathione transferase | chr2:12625188-12625948 REVERSEweakly similar to ( 162)GSTX6_SOYBN affx|C37_21781;
Cit.31351.1.S1_at	8.6681	8.56631	5.585	5.74596	-2.95172	8.52722	7.49341	5.22278	5.5459	-2.62598	weakly similar to ( 149)AT5G01750| Symbols: | Identical to Uncharacterized protein At5g01750 [Arabidopsis Thaliana] (GB:Q9LZX1;GB:Q8LEK9); similar to unknown protein [Arabidopsis thaliana] (TAIR:AT3G11740.1); similar to unnamed protein product [Vitis vinifera] (GB:CAO48825.1); contains InterPro domain Protein of unknown function DUF567 (InterPro:IPR007612) | chr5:290031-291106 FORWARD affx|C37_21…
Cit.31360.1.S1_at	8.58018	8.59551	8.51854	8.59762	-0.0297635	7.48245	7.59223	8.62254	8.74462	1.14624	affx|C37_21865;
Cit.31360.1.S1_s_at	9.50145	9.45787	9.73684	9.74765	0.26258	8.60081	8.42438	9.68794	9.70004	1.18139	affx|C37_21865;
Cit.31377.1.S1_at	8.76287	8.92634	6.96244	6.97644	-1.87516	10.334	9.59678	7.89626	8.08112	-1.9767	moderately similar to ( 296)AT2G17040| Symbols: ANAC036 | ANAC036 (Arabidopsis NAC domain containing protein 36); transcription factor | chr2:7414205-7415202 FORWARDweakly similar to ( 156)NAC67_ORYSA affx|C37_21948;
Cit.31387.1.S1_at	7.44455	7.3558	6.66074	6.33369	-0.902966	7.5262	6.69301	4.7098	4.72668	-2.39136	moderately similar to ( 329)AT3G50310| Symbols: MAPKKK20 | MAPKKK20 (Mitogen-activated protein kinase kinase kinase 20); kinase | chr3:18659278-18660306 REVERSEweakly similar to ( 101)M2K1_ORYSA affx|C37_21997;
Cit.31449.1.S1_at	6.23893	5.91297	4.88011	5.26793	-1.00193	5.75409	5.02572	4.47508	4.35105	-0.976839	weakly similar to ( 145)AT1G78240| Symbols: QUA2, TSD2 | TSD2 (TUMOROUS SHOOT DEVELOPMENT 2); methyltransferase | chr1:29438066-29440708 REVERSE affx|C37_22425;
Cit.31467.1.S1_at	4.39792	3.6821	5.86698	5.05063	1.41879	3.54377	3.70455	3.71402	3.57765	0.0216753	affx|C37_22497;
Cit.31504.1.S1_at	8.97416	9.03487	7.92586	7.98359	-1.04979	8.806	8.80476	8.25882	8.19967	-0.576138	weakly similar to ( 189)AT5G49520| Symbols: ATWRKY48, WRKY48 | WRKY48 (WRKY DNA-binding protein 48); transcription factor | chr5:20108116-20110093 FORWARD affx|C37_22675;
Cit.31510.1.S1_at	4.71228	4.78764	2.6345	3.15406	-1.85568	3.59567	3.0626	3.25735	3.54293	0.0710044	moderately similar to ( 230)AT5G44360| Symbols: | FAD-binding domain-containing protein | chr5:17889327-17890925 REVERSE affx|C37_22692;
Cit.31512.1.S1_at	7.64747	7.49984	6.28575	6.48465	-1.18846	7.25316	6.38327	6.218	6.44588	-0.486274	moderately similar to ( 295)AT4G39330| Symbols: | mannitol dehydrogenase, putative | chr4:18291262-18292734 FORWARDmoderately similar to ( 294)MTDH_MESCR affx|C37_22714;
Cit.31593.1.S1_at	5.4268	5.6588	5.90877	6.28378	0.553476	4.76684	4.91564	5.92742	6.20955	1.22725	weakly similar to ( 113)AT1G32250| Symbols: | calmodulin, putative | chr1:11639823-11640323 FORWARD affx|C37_23021;
Cit.31752.1.S1_s_at	10.4677	10.3412	8.99966	9.68775	-1.06076	10.027	9.06634	9.3765	9.72964	0.00641987	weakly similar to ( 108)AT2G45960| Symbols: TMP-A, ATHH2, PIP1;2, PIP1B | PIP1B (plasma membrane intrinsic protein 1;2) | chr2:18917523-18918817 FORWARDweakly similar to ( 108)PIP11_VICFA affx|C37_23256;
Cit.31848.1.S1_s_at	12.0663	12.0436	10.1016	10.6292	-1.68952	11.5154	10.3542	10.7379	10.893	-0.119362	very weakly similar to (82.4)AT2G23810| Symbols: TET8 | TET8 (TETRASPANIN8) | chr2:10142939-10144432 REVERSE affx|C37_23355;
Cit.31932.1.S1_at	4.27906	4.05071	5.64196	5.71789	1.51504	4.02158	3.6495	5.02964	5.18669	1.27263	moderately similar to ( 271)AT1G26230| Symbols: | chaperonin, putative | chr1:9072375-9075259 REVERSEmoderately similar to ( 268)RUBB_BRANA affx|C37_23458;
Cit.31968.1.S1_at	3.43432	3.53361	4.49581	4.71532	1.1216	3.46339	3.17959	3.47941	4.55567	0.696047	weakly similar to ( 124)AT5G40980| Symbols: | similar to unknown protein [Arabidopsis thaliana] (TAIR:AT3G27027.1); similar to unnamed protein product [Vitis vinifera] (GB:CAO49032.1) | chr5:16432105-16432314 REVERSE affx|C37_23506;
Cit.31980.1.S1_at	5.47007	5.62306	7.05879	6.94459	1.45512	5.83543	5.51708	7.45353	7.58352	1.84227	affx|C37_23523;
Cit.31983.1.S1_at	5.2934	4.96619	5.88359	6.54837	1.08618	4.99889	4.51287	6.00977	6.20222	1.35012	weakly similar to ( 181)AT3G15850| Symbols: FADB, JB67, ADS3, FAD5 | FAD5 (FATTY ACID DESATURASE 5); oxidoreductase | chr3:5359094-5361005 FORWARD affx|C37_23529;
Cit.32003.1.S1_at	8.4658	8.17612	8.60249	9.13809	0.549331	7.36965	6.53024	8.02691	8.59232	1.35967	affx|C37_23553;
Cit.32010.1.S1_at	6.33302	6.04043	5.7702	5.86717	-0.368043	6.34744	6.71086	5.50714	5.54868	-1.00123	affx|C37_23565;
Cit.32142.1.S1_at	8.0212	7.85379	8.49747	8.60387	0.613173	7.38525	7.09254	8.67887	8.64427	1.42268	affx|C37_23741;
Cit.32231.1.S1_at	5.23642	5.31333	5.52753	5.83924	0.408508	4.57168	4.70597	5.71789	5.68534	1.06279	moderately similar to ( 305)AT3G15520| Symbols: | peptidyl-prolyl cis-trans isomerase TLP38, chloroplast / thylakoid lumen PPIase of 38 kDa / cyclophilin / rotamase | chr3:5249746-5252439 REVERSEvery weakly similar to (83.2)TLP40_SPIOL affx|C37_23840;
Cit.3224.1.S1_s_at	8.29269	8.3547	8.98892	9.00933	0.675428	7.56036	7.6926	8.92723	8.84393	1.2591	weakly similar to ( 153)AT1G52140| Symbols: | similar to unknown protein [Arabidopsis thaliana] (TAIR:AT3G16330.1); similar to hypothetical protein [Vitis vinifera] (GB:CAN64915.1) | chr1:19411228-19411854 REVERSE affx|C37_04079;
Cit.32245.1.S1_at	8.12255	8.07867	6.99572	7.14268	-1.03141	7.9744	7.7253	7.03309	7.00995	-0.828335	very weakly similar to (82.8)AT3G61150| Symbols: HDG1 | HDG1 (HOMEODOMAIN GLABROUS1); DNA binding / transcription factor | chr3:22641744-22645850 FORWARD affx|C37_23855;
Cit.3226.1.S1_at	8.70779	8.45929	6.14063	6.22363	-2.4014	8.61253	8.4643	6.06476	6.07372	-2.46918	moderately similar to ( 279)AT1G65020| Symbols: | similar to unnamed protein product [Vitis vinifera] (GB:CAO62149.1); contains InterPro domain NERD (InterPro:IPR011528) | chr1:24158186-24160174 REVERSE affx|C37_04081;
Cit.32291.1.S1_at	7.49718	7.12025	6.15553	6.26206	-1.09992	6.95472	6.68099	5.58117	5.99922	-1.02766	weakly similar to ( 142)AT2G39650| Symbols: | similar to unknown protein [Arabidopsis thaliana] (TAIR:AT4G14620.1); similar to unnamed protein product [Vitis vinifera] (GB:CAO69213.1); contains InterPro domain Protein of unknown function DUF506, plant (InterPro:IPR006502) | chr2:16535172-16536352 REVERSE affx|C37_23908;
Cit.3236.1.S1_at	9.82045	9.92955	8.30434	7.71588	-1.86489	9.99834	9.81036	6.99988	7.23986	-2.78448	weakly similar to ( 163)AT5G39670| Symbols: | calcium-binding EF hand family protein | chr5:15900498-15901112 FORWARD affx|C37_04093;
Cit.3243.1.S1_at	8.60256	8.68025	8.16544	8.09435	-0.511512	8.8095	9.09099	7.86122	7.91541	-1.06193	highly similar to ( 544)AT1G32640| Symbols: RD22BP1, JAI1, JIN1, MYC2, ZBF1, ATMYC2 | ATMYC2 (JASMONATE INSENSITIVE 1); DNA binding / transcription factor | chr1:11799022-11800893 REVERSE affx|C37_04102;
Cit.325.1.S1_at	7.32059	7.25788	7.98971	8.26265	0.836942	7.3224	7.01392	8.1123	8.43206	1.10402	weakly similar to ( 129)AT4G29250| Symbols: | transferase family protein | chr4:14420719-14422183 FORWARD affx|C37_00406;
Cit.326.1.S1_at	5.67944	5.62207	7.25839	7.22951	1.59319	4.88981	4.61598	7.10958	6.75665	2.18022	moderately similar to ( 443)AT2G37170| Symbols: PIP2;2, PIP2B | PIP2B (plasma membrane intrinsic protein 2;2); water channel | chr2:15620703-15621870 REVERSEmoderately similar to ( 433)PIP22_ORYSA affx|C37_00407;
Cit.326.1.S1_s_at	6.15005	6.02039	7.97434	8.01466	1.90928	4.48985	4.45887	7.52642	7.54343	3.06057	moderately similar to ( 443)AT2G37170| Symbols: PIP2;2, PIP2B | PIP2B (plasma membrane intrinsic protein 2;2); water channel | chr2:15620703-15621870 REVERSEmoderately similar to ( 433)PIP22_ORYSA affx|C37_00407;
Cit.32624.1.S1_at	5.5288	5.47377	4.64877	4.76401	-0.79489	5.99159	5.54315	4.02318	4.27965	-1.61595	affx|C37_24298;
Cit.32625.1.S1_s_at	4.47372	4.39895	7.35986	8.14879	3.31799	3.95246	3.6569	6.74602	7.07319	3.10493	affx|C37_24299;
Cit.32632.1.S1_at	3.60382	4.09802	4.78952	5.0607	1.07419	3.16365	3.29228	4.27159	4.04611	0.930887	moderately similar to ( 224)AT1G70530| Symbols: | protein kinase family protein | chr1:26592413-26595042 REVERSEweakly similar to ( 157)PSKR_DAUCA affx|C37_24307;
Cit.32640.1.S1_at	5.63738	5.27896	5.30019	4.52991	-0.543121	7.66738	6.812	4.02451	4.48836	-2.98325	weakly similar to ( 164)AT5G54000| Symbols: | oxidoreductase, 2OG-Fe(II) oxygenase family protein | chr5:21935002-21936290 REVERSEweakly similar to ( 103)LDOX_MALDO affx|C37_24315;
Cit.32646.1.S1_at	6.66357	6.52129	7.7025	7.55229	1.03497	7.01616	6.64144	7.32042	7.18353	0.423176	moderately similar to ( 281)AT3G03060| Symbols: | ATPase | chr3:692195-695431 FORWARD affx|C37_24323;
Cit.32689.1.S1_at	4.47032	4.13001	5.47176	5.27605	1.07373	4.60757	4.8713	5.21119	4.97978	0.356051	affx|C37_24389;
Cit.32726.1.S1_s_at	5.47463	5.44584	7.17734	7.30715	1.78201	6.90526	6.34828	7.29766	7.43662	0.740375	weakly similar to ( 191)AT1G79990| Symbols: | coatomer protein complex, subunit beta 2 (beta prime), putative | chr1:30090803-30096842 FORWARD affx|C37_24439;
Cit.3277.1.S1_s_at	9.13968	9.47211	8.70061	8.43191	-0.73964	8.45424	9.28711	7.42426	7.58347	-1.36681	moderately similar to ( 480)AT3G11340| Symbols: | UDP-glucoronosyl/UDP-glucosyl transferase family protein | chr3:3556734-3558155 FORWARDweakly similar to ( 154)UFO1_MAIZE affx|C37_04148;
Cit.3278.1.S1_at	5.79211	5.70892	5.83652	5.42367	-0.120419	5.2045	5.42621	4.23301	4.07183	-1.16294	moderately similar to ( 475)AT3G11340| Symbols: | UDP-glucoronosyl/UDP-glucosyl transferase family protein | chr3:3556734-3558155 FORWARDweakly similar to ( 154)UFOG_SOLME affx|C37_04149;
Cit.32798.1.S1_at	5.96601	5.89044	8.25006	8.49236	2.44299	6.41424	6.25963	8.13212	8.4072	1.93272	affx|C37_24543;
Cit.32801.1.S1_at	3.25041	3.46697	3.57758	3.76698	0.31359	3.34108	3.05721	4.22756	4.22348	1.02638	affx|C37_24546;
Cit.32804.1.S1_at	4.96181	5.02083	4.88857	4.85154	-0.121268	5.45573	5.37648	4.25705	4.34835	-1.11341	affx|C37_24549;
Cit.3283.1.S1_s_at	6.70421	6.63965	8.36051	8.53854	1.7776	3.65846	4.74446	6.42273	6.53738	2.27859	highly similar to ( 647)AT1G67750| Symbols: | pectate lyase family protein | chr1:25405323-25406828 FORWARDmoderately similar to ( 426)PEL_LILLO affx|C37_04156;
Cit.32840.1.S1_s_at	8.27305	8.426	9.42109	9.54427	1.13315	8.52587	8.23253	10.0287	9.95955	1.61493	weakly similar to ( 158)AT3G15840| Symbols: PIFI | PIFI (POST-ILLUMINATION CHLOROPHYLL FLUORESCENCE INCREASE) | chr3:5356789-5358077 REVERSE affx|C37_24590;
Cit.33020.1.S1_s_at	3.73293	4.0821	2.90054	2.79964	-1.05743	4.673	4.21133	3.15785	3.51167	-1.10741	affx|C37_24815;
Cit.33074.1.S1_at	7.97745	8.10321	7.76393	7.16996	-0.573386	7.98044	7.64902	5.09578	5.09043	-2.72162	affx|C37_24876;
Cit.33113.1.S1_at	5.5498	5.72503	5.73488	5.75258	0.10632	5.27207	4.93057	6.07755	6.15209	1.0135	moderately similar to ( 354)AT1G51110| Symbols: | plastid-lipid associated protein PAP / fibrillin family protein | chr1:18939048-18941152 FORWARD affx|C37_24928;
Cit.33140.1.S1_at	5.81621	5.54063	6.66696	6.1073	0.70871	5.4724	5.4082	6.65413	6.43631	1.10492	affx|C37_24969;
Cit.33146.1.S1_at	3.95446	4.19893	3.25132	3.66939	-0.616337	4.30729	4.31597	2.47892	2.74772	-1.69831	affx|C37_24984;
Cit.3316.1.S1_s_at	6.84562	6.7922	7.80999	7.85597	1.01407	6.87165	6.47455	7.19105	7.18161	0.513229	highly similar to ( 640)AT5G16290| Symbols: | acetolactate synthase small subunit, putative | chr5:5333877-5337390 FORWARD affx|C37_04195;
Cit.33182.1.S1_at	5.60398	5.23614	4.82958	5.18993	-0.410305	5.73698	5.5498	4.36339	4.59406	-1.16466	affx|C37_25036;
Cit.33251.1.S1_at	6.94312	7.00383	7.8974	8.09381	1.02213	7.13159	6.8024	7.51129	7.88538	0.731335	moderately similar to ( 211)AT1G15215| Symbols: | similar to sequence-specific DNA binding / transcription factor [Arabidopsis thaliana] (TAIR:AT3G18380.2); similar to sequence-specific DNA binding / transcription factor [Arabidopsis thaliana] (TAIR:AT3G18380.1); similar to hypothetical protein [Vitis vinifera] (GB:CAN77675.1) | chr1:5238091-5239736 FORWARD affx|C37_25156;
Cit.33439.1.S1_at	5.26632	5.45562	6.48868	6.24137	1.00406	4.97103	5.21503	6.5375	6.30174	1.32659	affx|C37_25455;
Cit.33468.1.S1_at	8.48239	8.80269	7.39278	7.14692	-1.37269	8.81735	8.34453	7.97579	7.87398	-0.656054	very weakly similar to (87.4)AT5G54760| Symbols: | eukaryotic translation initiation factor SUI1, putative | chr5:22261958-22262743 FORWARDvery weakly similar to (94.7)SUI1_ORYSA affx|C37_25495;
Cit.33490.1.S1_at	7.03204	6.9167	5.87927	5.87544	-1.09702	7.04786	6.44773	5.53069	5.23768	-1.36362	moderately similar to ( 300)AT5G59450| Symbols: | scarecrow-like transcription factor 11 (SCL11) | chr5:23992034-23993866 FORWARDweakly similar to ( 152)CIGR1_ORYSA affx|C37_25528;
Cit.3359.1.S1_at	3.72196	3.40374	7.74769	7.59407	4.10803	3.78286	4.37067	7.24872	7.17157	3.13338	affx|C37_04251;
Cit.3359.1.S1_s_at	7.72016	7.75662	11.8622	11.6076	3.99655	8.5496	8.58867	11.6756	11.6391	3.08822	affx|C37_04251;
Cit.33610.1.S1_at	8.43834	8.47533	9.54132	8.5594	0.593521	9.50308	9.03699	7.91897	8.01962	-1.30074	weakly similar to ( 182)AT1G58170| Symbols: | disease resistance-responsive protein-related / dirigent protein-related | chr1:21539853-21540410 FORWARD affx|C37_25766;
Cit.33611.1.S1_at	9.14912	9.06416	7.73633	7.81809	-1.32943	9.4589	9.3545	7.98969	7.94299	-1.44036	moderately similar to ( 231)AT1G34420| Symbols: | leucine-rich repeat family protein / protein kinase family protein | chr1:12584565-12587548 FORWARDvery weakly similar to ( 100)RPK1_IPONI affx|C37_25768;
Cit.3380.1.S1_at	7.82288	7.86257	6.82594	6.63171	-1.1139	7.8866	7.69776	6.97554	6.81368	-0.89757	highly similar to ( 678)AT1G68010| Symbols: HPR | HPR (HYDROXYPYRUVATE REDUCTASE); glycerate dehydrogenase/ poly(U) binding | chr1:25497081-25499383 FORWARDhighly similar to ( 678)DHGY_CUCSA affx|C37_04277;
Cit.3389.1.S1_at	7.13017	7.03845	6.04693	6.01005	-1.05582	7.27137	6.52183	5.89654	5.87459	-1.01103	moderately similar to ( 228)AT3G05200| Symbols: ATL6 | ATL6 (Arabidopsis T?xicos en Levadura 6); protein binding / zinc ion binding | chr3:1477383-1478579 FORWARDvery weakly similar to (82.4)EL5_ORYSA affx|C37_04288;
Cit.3389.1.S1_s_at	8.47544	8.35006	7.19317	7.42023	-1.10605	8.56834	8.38582	6.81416	7.20066	-1.46967	moderately similar to ( 228)AT3G05200| Symbols: ATL6 | ATL6 (Arabidopsis T?xicos en Levadura 6); protein binding / zinc ion binding | chr3:1477383-1478579 FORWARDvery weakly similar to (82.4)EL5_ORYSA affx|C37_04288;
Cit.3390.1.S1_at	5.41365	5.24109	7.53512	7.39413	2.13726	5.37047	4.92042	7.10285	7.03781	1.92489	highly similar to ( 830)AT5G22740| Symbols: CSLA02, ATCSLA2, ATCSLA02 | ATCSLA02 (Cellulose synthase-like A2); transferase, transferring glycosyl groups | chr5:7555382-7559869 REVERSE affx|C37_04289;
Cit.3393.1.S1_at	7.44958	7.47404	7.28009	6.7179	-0.462817	7.09713	6.8777	5.91285	5.70107	-1.18045	highly similar to ( 520)AT1G08250| Symbols: ADT6 | ADT6 (AROGENATE DEHYDRATASE 6); arogenate dehydratase/ prephenate dehydratase | chr1:2588991-2590232 REVERSE affx|C37_04294;
Cit.34150.1.S1_at	3.62576	3.49139	4.58695	4.69239	1.0811	3.28881	3.66549	4.37393	4.18153	0.800579	very weakly similar to (84.0)AT3G29230| Symbols: | pentatricopeptide (PPR) repeat-containing protein | chr3:11190040-11191842 FORWARD affx|C37_26734;
Cit.34175.1.S1_at	5.3013	5.27907	6.31454	6.62315	1.17866	5.59435	5.1597	6.56422	6.61886	1.21452	moderately similar to ( 308)AT3G53920| Symbols: SIG3, SIGC | SIGC (RNA polymerase sigma subunit C); DNA binding / DNA-directed RNA polymerase/ transcription factor | chr3:19972019-19974798 REVERSE affx|C37_26768;
Cit.34184.1.S1_s_at	9.2411	9.08344	7.22362	6.95616	-2.07238	8.93274	8.23128	6.5515	6.5484	-2.03206	weakly similar to ( 121)AT5G13220| Symbols: JAZ10, TIFY9, JAS1, AT5G13220 | JAS1/JAZ10/TIFY9 (JASMONATE-ZIM-DOMAIN PROTEIN 10) | chr5:4219004-4219999 FORWARD affx|C37_26779;
Cit.34205.1.S1_at	6.90604	6.62889	4.59281	4.82311	-2.0595	6.68779	6.36581	4.46336	4.49784	-2.0462	very weakly similar to ( 100)AT4G12980| Symbols: | auxin-responsive protein, putative | chr4:7589667-7591071 REVERSE affx|C37_26825;
Cit.3432.1.S1_at	7.23729	7.20878	5.82382	6.00661	-1.30782	6.95456	7.1356	5.5504	5.61936	-1.4602	highly similar to ( 694)AT2G20370| Symbols: KAM1, MUR3 | KAM1/MUR3 (MURUS 3); catalytic/ transferase, transferring glycosyl groups | chr2:8799436-8801295 FORWARDhighly similar to ( 664)KATAM_ORYSA affx|C37_04345;
Cit.34429.1.S1_s_at	5.06632	4.89753	3.892	3.5771	-1.24737	5.88942	5.88097	3.06868	3.23574	-2.73298	weakly similar to ( 140)AT5G23370| Symbols: | GRAM domain-containing protein / ABA-responsive protein-related | chr5:7863545-7864204 REVERSE affx|C37_27176;
Cit.3449.1.S1_at	9.46501	9.5211	8.78121	8.43465	-0.88513	9.17062	9.29508	7.65913	7.81296	-1.49681	weakly similar to ( 172)AT1G01720| Symbols: ANAC002, ATAF1 | ATAF1 (Arabidopsis NAC domain containing protein 2); transcription factor | chr1:268471-269514 FORWARDweakly similar to ( 142)NAC48_ORYSA affx|C37_04364;
Cit.3449.1.S1_s_at	10.9834	10.9763	9.8388	9.43443	-1.34323	10.8836	10.3253	8.87859	8.88647	-1.72193	weakly similar to ( 172)AT1G01720| Symbols: ANAC002, ATAF1 | ATAF1 (Arabidopsis NAC domain containing protein 2); transcription factor | chr1:268471-269514 FORWARDweakly similar to ( 142)NAC48_ORYSA affx|C37_04364;
Cit.3450.1.S1_at	9.93585	9.83507	9.20118	8.75793	-0.905902	9.4396	9.72982	7.51131	7.72955	-1.96428	moderately similar to ( 363)AT1G01720| Symbols: ANAC002, ATAF1 | ATAF1 (Arabidopsis NAC domain containing protein 2); transcription factor | chr1:268471-269514 FORWARDmoderately similar to ( 340)NAC48_ORYSA affx|C37_04365;
Cit.34548.1.S1_at	7.50542	7.52838	7.05337	6.85117	-0.564626	7.65331	7.75546	6.3345	6.11676	-1.47875	affx|C37_27335;
Cit.34557.1.S1_at	4.81538	4.95829	6.43126	6.73918	1.69838	4.99007	5.13187	5.70459	6.1127	0.847672	moderately similar to ( 207)AT5G57350| Symbols: AHA3 | AHA3 (Arabidopsis H(+)-ATPase 3); ATPase | chr5:23248434-23253607 REVERSEmoderately similar to ( 206)PMA1_ORYSA affx|C37_27345;
Cit.348.1.S1_s_at	8.95362	8.89617	9.8988	9.61554	0.832276	8.58512	8.72936	9.81871	9.88425	1.19424	weakly similar to ( 105)AT1G20020| Symbols: ATLFNR2 | ATLFNR2 (LEAF FNR 2); poly(U) binding | chr1:6942842-6944859 FORWARDweakly similar to ( 105)FENR_MESCR affx|C37_00434;
Cit.34850.1.S1_s_at	9.72578	9.59493	7.42794	7.80028	-2.04624	11.1162	10.5791	9.6693	9.6612	-1.18244	affx|C37_27672;
Cit.34879.1.S1_at	5.87389	5.81197	6.06201	6.52982	0.452986	5.51913	5.36578	6.54015	6.6179	1.13657	weakly similar to ( 111)AT1G12530| Symbols: | similar to unknown protein [Arabidopsis thaliana] (TAIR:AT1G56420.1); similar to Os03g0228500 [Oryza sativa (japonica cultivar-group)] (GB:NP_001049452.1); similar to unnamed protein product [Vitis vinifera] (GB:CAO63631.1) | chr1:4269120-4270769 REVERSE affx|C37_27702;
Cit.34934.1.S1_at	6.23618	6.18307	7.36931	7.13558	1.04281	6.29837	6.18609	7.75664	7.58347	1.42782	affx|C37_27759;
Cit.3494.1.S1_at	3.15188	3.39073	3.08372	2.78626	-0.336317	3.28602	4.06326	2.5922	2.73087	-1.0131	moderately similar to ( 312)AT3G02700| Symbols: | NC domain-containing protein | chr3:581734-582820 REVERSE affx|C37_04418;
Cit.34955.1.S1_at	4.16438	3.60232	4.93086	4.90575	1.03496	4.12753	3.857	4.49962	5.06169	0.788383	very weakly similar to (89.0)AT1G34260| Symbols: | phosphatidylinositol-4-phosphate 5-kinase family protein | chr1:12485945-12491777 FORWARD affx|C37_27782;
Cit.3500.1.S1_s_at	10.4703	10.575	8.22743	8.35495	-2.23145	10.5394	10.5249	8.47861	8.52559	-2.03002	affx|C37_04425;
Cit.3501.1.S1_at	6.32911	6.56724	4.12949	4.11536	-2.32575	6.32155	6.66355	4.13491	3.95703	-2.44658	affx|C37_04426;
Cit.35116.1.S1_s_at	8.2827	8.13048	7.98983	8.74015	0.158401	7.39865	6.38528	7.92121	8.39341	1.26534	weakly similar to ( 140)AT3G26280| Symbols: CYP71B4 | CYP71B4 (cytochrome P450, family 71, subfamily B, polypeptide 4); oxygen binding | chr3:9631595-9633207 REVERSEweakly similar to ( 172)C71D8_SOYBN affx|C37_28040;
Cit.35157.1.S1_at	4.51088	4.34541	3.60841	3.80511	-0.721382	4.62807	4.51088	3.69933	3.28776	-1.07593	moderately similar to ( 213)AT1G73880| Symbols: | UDP-glucoronosyl/UDP-glucosyl transferase family protein | chr1:27788804-27790225 FORWARD affx|C37_28116;
Cit.3520.1.S1_at	7.46787	7.64057	7.23352	6.97098	-0.451968	7.99499	8.94947	6.10571	6.23866	-2.30005	weakly similar to ( 132)AT1G21550| Symbols: | calcium-binding protein, putative | chr1:7553306-7553773 REVERSEvery weakly similar to (82.4)ALLB3_BETVE affx|C37_04447;
Cit.3523.1.S1_at	10.5345	10.6264	6.838	6.73681	-3.79304	10.3149	10.0138	6.38134	6.35847	-3.79443	highly similar to ( 601)AT4G29780| Symbols: | similar to unknown protein [Arabidopsis thaliana] (TAIR:AT5G12010.1); similar to unnamed protein product [Vitis vinifera] (GB:CAO43835.1); contains domain PTHR22930 (PTHR22930) | chr4:14579865-14581487 FORWARD affx|C37_04451;
Cit.35245.1.S1_at	6.50834	6.49545	7.13251	7.51238	0.820546	6.31609	6.45239	7.41742	7.71732	1.18313	very weakly similar to (89.0)AT1G74700| Symbols: NUZ | NUZ | chr1:28069006-28070791 FORWARDvery weakly similar to (84.7)RNZN_WHEAT affx|C37_28293;
Cit.35249.1.S1_at	4.40989	4.61967	4.25609	3.73583	-0.518817	5.32878	5.26262	3.28177	3.59453	-1.85755	weakly similar to ( 102)AT3G07360| Symbols: | armadillo/beta-catenin repeat family protein / U-box domain-containing protein | chr3:2355642-2356619 FORWARD affx|C37_28303;
Cit.3525.1.S1_s_at	9.07701	9.07192	7.08863	6.79118	-2.13456	9.18041	9.23888	8.26598	7.99767	-1.07782	weakly similar to ( 197)AT4G33000| Symbols: ATCBL10, CBL10 | CBL10 (CALCINEURIN B-LIKE10) | chr4:15924352-15926055 FORWARD affx|C37_04454;
Cit.35267.1.S1_at	6.61038	6.57173	5.83285	5.96576	-0.691747	9.00297	8.20323	5.79729	6.18491	-2.612	moderately similar to ( 218)AT5G65790| Symbols: ATMYB68, MYB68 | MYB68 (myb domain protein 68); DNA binding / transcription factor | chr5:26340261-26341611 FORWARDweakly similar to ( 167)MYBP_MAIZE affx|C37_28326;
Cit.35284.1.S1_at	5.45274	5.31905	6.05761	6.11008	0.69795	5.20278	5.19174	6.10151	6.29562	1.00131	moderately similar to ( 389)AT4G26860| Symbols: | alanine racemase family protein | chr4:13503297-13504699 REVERSE affx|C37_28365;
Cit.3529.1.S1_s_at	7.45893	7.45861	7.8575	8.5202	0.730084	7.00054	6.7483	7.98375	7.98116	1.10803	highly similar to ( 713)AT1G30760| Symbols: | FAD-binding domain-containing protein | chr1:10918303-10920423 FORWARD affx|C37_04458;
Cit.35332.1.S1_s_at	8.93292	8.91188	9.41789	9.4815	0.527293	8.18362	8.6886	9.54964	9.70577	1.19159	weakly similar to ( 129)AT4G30410| Symbols: | transcription factor | chr4:14871315-14871857 REVERSE affx|C37_28485;
Cit.35345.1.S1_s_at	8.67875	8.58086	5.71125	5.34889	-3.09974	8.43981	7.18992	4.48766	4.45652	-3.34278	moderately similar to ( 268)AT3G28340| Symbols: GATL10 | GATL10 (Galacturonosyltransferase-like 10); polygalacturonate 4-alpha-galacturonosyltransferase/ transferase, transferring hexosyl groups | chr3:10590633-10591730 REVERSE affx|C37_28502;
Cit.35426.1.S1_at	7.15646	7.19293	5.997	6.30582	-1.02328	7.35305	6.86328	5.85177	6.06519	-1.14969	moderately similar to ( 208)AT1G69310| Symbols: ATWRKY57, WRKY57 | WRKY57 (WRKY DNA-binding protein 57); transcription factor | chr1:26059781-26061572 REVERSE affx|C37_28694;
Cit.35435.1.S1_x_at	9.12981	9.11975	8.45686	8.32622	-0.733239	8.20556	8.59729	7.31936	7.29908	-1.09221	moderately similar to ( 281)AT5G39120| Symbols: | germin-like protein, putative | chr5:15679933-15680714 REVERSEmoderately similar to ( 216)GLP1_MESCR affx|C37_28711;
Cit.35458.1.S1_at	4.42205	5.00785	3.51481	3.3636	-1.27574	3.85985	4.47735	3.14018	3.4776	-0.859709	affx|C37_28755;
Cit.35568.1.S1_s_at	6.51971	6.10614	7.1671	7.96101	1.25113	4.71125	4.43928	5.98598	6.28748	1.56146	moderately similar to ( 424)AT1G67750| Symbols: | pectate lyase family protein | chr1:25405323-25406828 FORWARDmoderately similar to ( 252)PEL_LILLO affx|C37_28965;
Cit.35587.1.S1_s_at	10.1454	10.243	7.08334	7.36832	-2.96834	9.87243	9.65913	7.61241	7.69138	-2.11388	weakly similar to ( 106)AT1G14860| Symbols: ATNUDT18 | ATNUDT18 (Arabidopsis thaliana Nudix hydrolase homolog 18); hydrolase | chr1:5124988-5125800 FORWARD affx|C37_29009;
Cit.35594.1.S1_at	7.4829	7.50042	6.75141	6.60481	-0.813551	7.46394	7.11603	5.47416	6.05977	-1.52302	weakly similar to ( 120)AT3G07870| Symbols: | F-box family protein | chr3:2510877-2512130 FORWARD affx|C37_29020;
Cit.35630.1.S1_s_at	5.72813	5.55458	6.54298	7.36659	1.31343	5.7737	5.35727	7.12836	7.41195	1.70468	weakly similar to ( 124)AT1G15410| Symbols: | aspartate-glutamate racemase family | chr1:5299572-5300676 FORWARD affx|C37_29104;
Cit.35640.1.S1_s_at	9.30349	9.19856	5.6191	4.87621	-4.00337	9.01457	7.98896	4.49188	4.55676	-3.97745	moderately similar to ( 240)AT4G08950| Symbols: | phosphate-responsive protein, putative (EXO) | chr4:5740375-5741319 FORWARD affx|C37_29125;
Cit.35736.1.S1_s_at	4.43122	3.91874	5.9613	5.15968	1.38551	4.63648	4.17313	6.07813	5.78397	1.52624	moderately similar to ( 269)AT1G72610| Symbols: GLP1 | GLP1 (GERMIN-LIKE PROTEIN 1); manganese ion binding / metal ion binding / nutrient reservoir | chr1:27342964-27343590 REVERSEmoderately similar to ( 275)AB19A_PRUPE affx|C37_29281;
Cit.35761.1.S1_at	4.6265	4.50182	6.97238	6.99786	2.42096	4.14072	5.09787	5.85972	5.7976	1.20937	weakly similar to ( 121)AT1G69850| Symbols: NTL1, ATNRT1:2 | ATNRT1:2 (NITRATE TRANSPORTER 1:2); calcium ion binding / transporter | chr1:26300608-26304070 REVERSE affx|C37_29310;
Cit.35768.1.S1_s_at	6.23122	6.65924	6.98736	7.8607	0.978803	4.8423	4.96274	6.64001	6.12153	1.47825	weakly similar to ( 106)AT3G02885| Symbols: GASA5 | GASA5 (GAST1 PROTEIN HOMOLOG 5) | chr3:638330-639018 REVERSE affx|C37_29319;
Cit.35770.1.S1_at	5.04127	4.9585	3.22102	3.07011	-1.85432	4.9501	4.99643	3.3172	2.83898	-1.89517	affx|C37_29322;
Cit.35776.1.S1_at	7.49005	7.37284	5.67102	5.68601	-1.75293	7.53548	6.78468	5.52753	5.9907	-1.40097	weakly similar to ( 183)AT1G33260| Symbols: | protein kinase family protein | chr1:12064776-12066094 FORWARDvery weakly similar to (81.3)NORK_MEDTR affx|C37_29328;
Cit.35813.1.S1_at	6.47053	6.39269	5.35311	5.59834	-0.955882	6.82518	6.51981	5.6011	5.66558	-1.03916	weakly similar to ( 130)AT1G34420| Symbols: | leucine-rich repeat family protein / protein kinase family protein | chr1:12584565-12587548 FORWARD affx|C37_29367;
Cit.35879.1.S1_s_at	4.78567	4.37617	5.43223	5.78292	1.02665	4.1603	4.08205	5.53825	6.05479	1.67535	affx|C37_30217;
Cit.3588.1.S1_s_at	9.19342	9.04846	7.2401	7.55076	-1.72551	8.35202	8.96287	6.74204	6.77358	-1.89963	weakly similar to ( 149)AT5G19350| Symbols: | RNA-binding protein 45 (RBP45), putative | chr5:6518980-6521297 FORWARD affx|C37_04527;
Cit.35927.1.S1_at	3.80277	3.38872	4.81804	5.07994	1.35325	4.14614	3.88921	4.88187	5.40947	1.12799	moderately similar to ( 247)AT3G46640| Symbols: LUX, PCL1 | PCL1 (PHYTOCLOCK 1); DNA binding | chr3:17194233-17195204 FORWARD affx|C37_31075;
Cit.35927.1.S1_s_at	4.70932	3.77518	6.67581	6.90129	2.5463	5.22455	4.37492	6.80547	7.24526	2.22563	moderately similar to ( 247)AT3G46640| Symbols: LUX, PCL1 | PCL1 (PHYTOCLOCK 1); DNA binding | chr3:17194233-17195204 FORWARD affx|C37_31075;
Cit.3593.1.S1_s_at	9.44675	9.33689	9.63422	9.82394	0.337267	8.65362	8.62656	9.7598	9.94255	1.21109	moderately similar to ( 239)AT4G35985| Symbols: | senescence/dehydration-associated protein-related | chr4:17032271-17033865 REVERSE affx|C37_04537;
Cit.35981.1.S1_s_at	7.25805	7.31626	8.21093	8.2833	0.959957	6.80664	5.89039	8.19161	8.3187	1.90664	moderately similar to ( 211)AT1G73650| Symbols: | oxidoreductase, acting on the CH-CH group of donors | chr1:27692081-27693267 REVERSE affx|C37_31719;
Cit.3601.1.S1_at	4.95838	4.44036	5.59651	5.6602	0.928986	4.96334	4.25449	5.90959	5.7062	1.19898	highly similar to ( 637)AT4G36360| Symbols: BGAL3 | BGAL3 (beta-galactosidase 3); beta-galactosidase | chr4:17176843-17181146 REVERSEmoderately similar to ( 451)BGAL_ASPOF affx|C37_04545;
Cit.36070.1.S1_at	6.31061	6.43994	7.63409	7.75532	1.31943	6.02002	5.59831	6.90645	6.8405	1.06431	moderately similar to ( 204)AT2G23970| Symbols: | defense-related protein, putative | chr2:10206778-10208161 FORWARD affx|C37_32417;
Cit.36132.1.S1_at	8.41778	8.6869	7.75275	7.30398	-1.02398	8.95598	8.68643	8.08956	7.82551	-0.863674	affx|C37_32986;
Cit.36200.1.S1_at	5.40568	5.16118	4.91047	5.14284	-0.256777	5.60387	5.28051	3.75924	4.33653	-1.39431	weakly similar to ( 154)AT3G54140| Symbols: | proton-dependent oligopeptide transport (POT) family protein | chr3:20056863-20059132 REVERSE affx|C37_33680;
Cit.36219.1.S1_at	4.26377	4.31334	5.5052	5.34349	1.13579	4.76818	4.77549	5.21895	5.14312	0.409196	affx|C37_33873;
Cit.36234.1.S1_s_at	9.45282	9.66907	8.30345	8.71452	-1.05196	9.40803	8.8571	8.41865	8.62131	-0.61259	affx|C37_33911;
Cit.36236.1.S1_s_at	5.55861	5.77811	4.06718	3.23357	-2.01799	5.54564	4.80655	3.16735	2.6683	-2.25827	affx|C37_33921;
Cit.36250.1.S1_s_at	9.80941	9.71558	8.90812	8.78001	-0.918434	10.033	9.50324	8.64401	8.64778	-1.12223	weakly similar to ( 131)AT2G02010| Symbols: GAD4 | GAD4 (GLUTAMATE DECARBOXYLASE 4); calmodulin binding | chr2:474374-476494 REVERSEweakly similar to ( 124)DCE_PETHY affx|C37_34099;
Cit.36412.1.S1_at	3.74636	3.65874	3.30501	3.44775	-0.32617	3.77046	3.96895	2.60576	3.0784	-1.02762	weakly similar to ( 119)AT2G20142| Symbols: | transmembrane receptor | chr2:8702468-8703647 FORWARD affx|C37_35695;
Cit.3673.1.S1_at	6.40457	6.51584	7.60611	7.47406	1.07988	6.39761	6.44747	7.4268	7.38625	0.983986	moderately similar to ( 422)AT3G20250| Symbols: APUM5 | APUM5 (ARABIDOPSIS PUMILIO 5); RNA binding | chr3:7059104-7062666 REVERSE affx|C37_04637;
Cit.36841.1.S1_s_at	5.72306	5.84766	5.89972	5.75169	0.0403421	6.21474	7.02701	4.87724	5.42019	-1.47216	weakly similar to ( 133)AT1G21550| Symbols: | calcium-binding protein, putative | chr1:7553306-7553773 REVERSEvery weakly similar to (82.0)ALLB3_BETVE affx|C37_40093;
Cit.36855.1.S1_s_at	6.4266	6.51647	7.10805	6.88502	0.524997	6.42646	5.37503	7.94547	7.85924	2.00161	weakly similar to ( 159)AT2G36690| Symbols: | oxidoreductase, 2OG-Fe(II) oxygenase family protein | chr2:15387009-15389066 FORWARDweakly similar to ( 128)LDOX_MALDO affx|C37_40239;
Cit.36856.1.S1_at	6.89456	6.74966	7.07438	7.39344	0.411796	6.64773	6.03332	7.45137	7.59378	1.18205	moderately similar to ( 342)AT4G38160| Symbols: PDE191 | PDE191 (PIGMENT DEFECTIVE 191) | chr4:17902406-17903778 FORWARD affx|C37_40240;
Cit.3694.1.S1_s_at	9.36163	9.25253	9.75274	9.76927	0.453919	7.86301	8.00557	9.06346	9.00809	1.10149	moderately similar to ( 430)AT1G07430| Symbols: | protein phosphatase 2C, putative / PP2C, putative | chr1:2281148-2282653 REVERSE affx|C37_04662;
Cit.36951.1.S1_at	7.89058	8.04863	7.343	7.44811	-0.574049	8.58252	8.15856	7.28679	7.28163	-1.08633	weakly similar to ( 107)AT3G25070| Symbols: RIN4 | RIN4 (RPM1 INTERACTING PROTEIN 4); protein binding | chr3:9132465-9133754 FORWARD affx|C37_40757;
Cit.36979.1.S1_s_at	7.15347	6.72625	5.39863	5.69265	-1.39423	7.24265	6.00588	4.78262	4.97043	-1.74774	affx|C37_40956;
Cit.37006.1.S1_x_at	6.28745	6.23821	4.76506	5.33954	-1.21053	5.93784	5.71361	5.40107	5.49768	-0.376347	affx|C37_41541;
Cit.37044.1.S1_at	5.77373	5.83705	6.27592	6.17768	0.421416	5.67456	5.33327	6.55508	6.62251	1.08488	moderately similar to ( 298)AT3G18215| Symbols: | similar to unknown protein [Arabidopsis thaliana] (TAIR:AT5G24600.1); similar to unnamed protein product [Vitis vinifera] (GB:CAO68116.1); contains InterPro domain Protein of unknown function DUF599 (InterPro:IPR006747) | chr3:6240974-6242364 FORWARD affx|C37_42051;
Cit.37046.1.S1_s_at	9.56675	9.67763	10.7297	10.6888	1.08705	10.0062	10.1084	11.0579	11.0285	0.98592	affx|C37_42055;
Cit.3707.1.S1_at	9.0754	8.91159	8.04536	8.1857	-0.877963	9.11981	8.99662	7.9278	7.94171	-1.12345	weakly similar to ( 177)AT2G23790| Symbols: | similar to unknown protein [Arabidopsis thaliana] (TAIR:AT4G36820.1); similar to unnamed protein product [Vitis vinifera] (GB:CAO22909.1); contains InterPro domain Protein of unknown function DUF607 (InterPro:IPR006769) | chr2:10132772-10134535 REVERSE affx|C37_04684;
Cit.37141.1.S1_at	4.96558	4.74748	5.2831	5.52675	0.548396	4.72613	3.99705	5.96711	6.05731	1.65062	weakly similar to ( 135)AT2G48070| Symbols: | similar to unnamed protein product [Vitis vinifera] (GB:CAO22460.1) | chr2:19669933-19670843 FORWARD affx|C37_42997;
Cit.37143.1.S1_at	4.0473	3.80493	4.95651	5.1418	1.12304	4.673	4.26324	4.31245	4.41963	-0.102081	weakly similar to ( 185)AT5G17800| Symbols: AtMYB56 | AtMYB56 (myb domain protein 56); DNA binding / transcription factor | chr5:5877249-5879073 FORWARDvery weakly similar to (92.0)MYB3_HORVU affx|C37_43000;
Cit.37233.1.S1_at	2.92882	3.17253	4.40029	4.26234	1.28064	3.1454	3.06595	4.86598	4.94201	1.79832	weakly similar to ( 131)AT1G55370| Symbols: | carbohydrate binding / catalytic | chr1:20678518-20679737 FORWARD affx|C37_43107;
Cit.37292.1.S1_at	3.65582	3.38164	4.70847	4.87621	1.27361	3.83237	3.75643	4.98183	5.48128	1.43716	weakly similar to ( 178)AT1G50280| Symbols: | phototropic-responsive NPH3 family protein | chr1:18627525-18629960 REVERSE affx|C37_43173;
Cit.37369.1.S1_at	5.64367	5.66906	4.25836	4.55424	-1.25007	5.73306	4.71194	4.19521	3.99358	-1.12811	weakly similar to ( 103)AT5G43560| Symbols: | meprin and TRAF homology domain-containing protein / MATH domain-containing protein | chr5:17518270-17522753 FORWARD affx|C37_43256;
Cit.37381.1.S1_s_at	7.40945	7.33644	6.79021	7.32618	-0.314754	7.2761	6.2396	7.75063	8.15337	1.19415	affx|C37_43269;
Cit.3746.1.S1_s_at	3.96342	4.19413	3.14109	2.93439	-1.04103	3.52637	2.65714	3.06541	2.69427	-0.211914	moderately similar to ( 409)AT5G17540| Symbols: | transferase family protein | chr5:5782063-5783684 REVERSEweakly similar to ( 150)HCBT1_DIACA affx|C37_04742;
Cit.3748.1.S1_s_at	10.2626	10.2508	11.1294	11.0213	0.818635	9.80027	9.99939	11.3015	11.3	1.40091	affx|C37_04747;
Cit.3751.1.S1_at	9.76956	9.86858	8.91452	8.81183	-0.955895	9.78184	9.66603	8.30613	8.29597	-1.42289	weakly similar to ( 182)AT5G49480| Symbols: ATCP1 | ATCP1 (CA2+-BINDING PROTEIN 1); calcium ion binding | chr5:20088038-20088520 FORWARD affx|C37_04750;
Cit.3757.1.S1_at	9.83622	9.80137	7.62533	7.38835	-2.31195	9.82656	9.60696	7.38492	7.44073	-2.30394	affx|C37_04757;
Cit.376.1.S1_x_at	10.7507	10.8239	11.4651	11.4834	0.686918	8.37635	9.35446	10.5685	10.591	1.71432	affx|C37_00469;
Cit.37669.1.S1_at	5.34843	5.45096	4.30556	4.89254	-0.800645	5.66763	4.89931	4.27115	4.0001	-1.14785	affx|C37_43576;
Cit.37764.1.S1_s_at	9.7805	9.5217	7.94636	8.02612	-1.66486	9.72553	8.6093	7.4326	7.82656	-1.53783	affx|C37_43674;
Cit.3778.1.S1_at	9.51597	9.5499	6.22924	6.13129	-3.35267	9.66666	9.11307	5.61822	5.40986	-3.87583	weakly similar to ( 180)AT1G19210| Symbols: | AP2 domain-containing transcription factor, putative | chr1:6626964-6627521 REVERSE affx|C37_04784;
Cit.3779.1.S1_s_at	10.9192	10.8579	8.45802	8.47183	-2.42365	10.5861	10.4746	8.21804	8.23415	-2.30425	affx|C37_04786;
Cit.37829.1.S1_s_at	5.08682	5.4052	3.50207	4.10806	-1.44095	6.31119	5.87682	3.73784	4.2201	-2.11504	very weakly similar to (97.4)AT5G22380| Symbols: ANAC090 | ANAC090 (Arabidopsis NAC domain containing protein 90); transcription factor | chr5:7408927-7410041 REVERSE affx|C37_43746;
Cit.3788.1.S1_at	5.7637	6.31647	4.5842	4.63613	-1.42992	6.1474	5.77948	4.8351	4.90893	-1.09143	moderately similar to ( 284)AT4G21450| Symbols: | vesicle-associated membrane family protein / VAMP family protein | chr4:11426147-11428136 FORWARD affx|C37_04797;
Cit.37903.1.S1_at	5.00967	4.50276	5.33616	5.47469	0.649211	4.62594	4.39669	5.86732	5.90533	1.37501	affx|C37_43823;
Cit.3795.1.S1_at	5.42002	5.74795	6.50124	6.6712	1.00223	4.76532	4.79736	6.06847	5.80274	1.15426	moderately similar to ( 329)AT2G24580| Symbols: | sarcosine oxidase family protein | chr2:10452007-10453257 REVERSE affx|C37_04809;
Cit.37957.1.S1_at	8.78063	8.58381	6.18037	6.97587	-2.1041	8.34372	7.66792	6.15453	6.73395	-1.56158	moderately similar to ( 213)AT1G09970| Symbols: | leucine-rich repeat transmembrane protein kinase, putative | chr1:3252410-3255430 FORWARD affx|C37_43879;
Cit.37992.1.S1_at	3.93278	4.07236	5.09939	5.48221	1.28823	3.25041	3.80227	4.95692	5.20249	1.55337	weakly similar to ( 119)AT3G19270| Symbols: CYP707A4 | CYP707A4 (cytochrome P450, family 707, subfamily A, polypeptide 4); oxygen binding | chr3:6673891-6676406 REVERSE affx|C37_43914;
Cit.3805.1.S1_at	6.88275	6.96447	7.91507	7.96342	1.01564	6.47523	6.85534	7.77357	7.70851	1.07576	weakly similar to ( 134)AT1G56300| Symbols: | DNAJ heat shock N-terminal domain-containing protein | chr1:21082687-21083833 REVERSE affx|C37_04823;
Cit.3807.1.S1_at	7.5003	7.68705	5.997	6.02916	-1.58059	7.76004	7.85651	6.53008	6.33695	-1.37476	moderately similar to ( 202)AT2G38640| Symbols: | similar to unknown protein [Arabidopsis thaliana] (TAIR:AT5G41590.1); similar to unknown [Populus trichocarpa] (GB:ABK94888.1); contains InterPro domain Protein of unknown function DUF567 (InterPro:IPR007612) | chr2:16164803-16165552 REVERSE affx|C37_04826;
Cit.38072.1.S1_at	6.59097	6.84211	6.77143	7.15792	0.248135	5.41746	5.06412	7.16712	7.25425	1.96989	very weakly similar to (90.9)AT5G04830| Symbols: | similar to unknown [Populus trichocarpa x Populus deltoides] (GB:ABK96633.1); contains domain SSF54427 (SSF54427) | chr5:1402295-1403672 REVERSE affx|C37_43996;
Cit.38135.1.S1_at	6.74187	6.57432	4.68141	4.86579	-1.8845	6.42498	5.28588	4.72312	4.73054	-1.1286	weakly similar to ( 128)AT1G70170| Symbols: MMP | MMP (MATRIX METALLOPROTEINASE); metalloendopeptidase | chr1:26427668-26428804 FORWARDvery weakly similar to (93.6)MEP1_SOYBN affx|C37_44061;
Cit.3818.1.S1_at	8.18733	8.23656	6.67579	6.68307	-1.53251	7.62304	7.24978	6.90743	6.89004	-0.537677	highly similar to ( 672)AT4G23820| Symbols: | glycoside hydrolase family 28 protein / polygalacturonase (pectinase) family protein | chr4:12397227-12400060 REVERSEweakly similar to ( 105)PGLR_MALDO affx|C37_04840;
Cit.3826.1.S1_at	8.32816	8.23918	7.04066	7.10341	-1.21163	8.14458	7.98222	7.18265	7.1	-0.922075	highly similar to ( 760)AT3G51550| Symbols: FER | FER (FERONIA); kinase/ protein kinase | chr3:19128856-19131543 REVERSEmoderately similar to ( 246)NORK_MEDTR affx|C37_04849;
Cit.38314.1.S1_at	4.20454	4.28077	3.98373	4.67001	0.0842137	4.23106	3.86674	4.95451	5.26591	1.06131	affx|C37_44246;
Cit.38346.1.S1_at	6.24711	6.12964	6.36516	7.01362	0.501014	6.42555	5.74908	6.88198	7.31991	1.01363	weakly similar to ( 192)AT5G45600| Symbols: TAF14B, GAS41 | GAS41 (TBP-ASSOCIATED FACTOR 14B) | chr5:18505286-18506893 FORWARD affx|C37_44278;
Cit.38368.1.S1_at	6.11761	6.15748	6.31332	6.49305	0.265638	6.08619	5.23919	7.1724	7.33624	1.59163	moderately similar to ( 286)AT2G44740| Symbols: CYCP4;1 | CYCP4;1 (cyclin p4;1); cyclin-dependent protein kinase | chr2:18449362-18450379 REVERSE affx|C37_44300;
Cit.38424.1.S1_at	4.60547	4.21268	5.5386	5.63252	1.17649	4.38722	4.58953	4.86801	4.91047	0.400868	weakly similar to ( 132)AT1G73400| Symbols: | pentatricopeptide (PPR) repeat-containing protein | chr1:27602073-27603473 FORWARD affx|C37_44358;
Cit.38441.1.S1_at	7.93975	7.93847	7.62633	7.61463	-0.318629	8.24997	8.43987	7.11738	7.2401	-1.16618	weakly similar to ( 119)AT5G15730| Symbols: | serine/threonine protein kinase, putative | chr5:5131287-5133049 FORWARD affx|C37_44375;
Cit.38454.1.S1_at	5.92603	5.64225	5.1534	5.50913	-0.452874	6.16461	5.71228	3.61862	3.56172	-2.34827	very weakly similar to (85.5)AT5G47690| Symbols: | binding | chr5:19335125-19344240 FORWARD affx|C37_44389;
Cit.38467.1.S1_at	6.69943	6.51349	5.02112	5.24649	-1.47265	6.22813	5.35132	4.51916	5.13301	-0.963634	affx|C37_44403;
Cit.38508.1.S1_at	5.21728	5.25757	3.83832	4.00525	-1.31564	4.78873	4.06093	4.11836	4.26243	-0.234437	weakly similar to ( 167)AT3G44240| Symbols: | CCR4-NOT transcription complex protein, putative | chr3:15951171-15951890 FORWARD affx|C37_44445;
Cit.3855.1.S1_at	7.23733	7.79185	8.89918	8.80908	1.33954	7.45682	8.17037	8.76496	8.60062	0.869199	nearly identical (1723)AT1G10760| Symbols: SOP1, SOP, GWD1, GWD, SEX1 | SEX1 (STARCH EXCESS 1) | chr1:3581211-3590044 REVERSEnearly identical (1847)GWD1_SOLTU affx|C37_04887;
Cit.38575.1.S1_at	5.57191	4.70944	6.28547	5.87544	0.939784	4.70256	4.85081	6.00378	6.37411	1.41226	affx|C37_44514;
Cit.38584.1.S1_at	4.91955	4.64021	5.73829	6.05656	1.11755	4.40037	4.26275	4.57393	4.65683	0.283819	affx|C37_44524;
Cit.38590.1.S1_at	9.07636	8.91854	7.27868	7.35874	-1.67874	8.7148	8.19061	6.78387	6.92115	-1.6002	moderately similar to ( 257)AT1G70170| Symbols: MMP | MMP (MATRIX METALLOPROTEINASE); metalloendopeptidase | chr1:26427668-26428804 FORWARDweakly similar to ( 176)MEP1_SOYBN affx|C37_44530;
Cit.38717.1.S1_at	4.52757	4.89475	5.56637	5.39993	0.771997	4.57826	4.70248	6.03289	5.83286	1.29251	affx|C37_44673;
Cit.38784.1.S1_at	4.90466	4.92651	5.24124	5.39208	0.401076	4.673	4.44084	5.3745	5.74612	1.00339	moderately similar to ( 208)AT5G08280| Symbols: HEMC | HEMC (HYDROXYMETHYLBILANE SYNTHASE); hydroxymethylbilane synthase | chr5:2663764-2665597 REVERSEmoderately similar to ( 222)HEM3_PEA affx|C37_44751;
Cit.38869.1.S1_at	4.83968	4.50182	5.61717	5.73026	1.00296	4.93367	4.57245	5.05494	5.44864	0.498728	very weakly similar to (91.3)AT3G55510| Symbols: | similar to unknown protein [Arabidopsis thaliana] (TAIR:AT2G18220.1); similar to unnamed protein product [Vitis vinifera] (GB:CAO68987.1); contains InterPro domain Protein of unknown function UPF0120 (InterPro:IPR005343) | chr3:20590211-20593103 FORWARD affx|C37_44845;
Cit.38877.1.S1_at	7.57284	7.48607	8.28901	8.27047	0.750286	7.23665	6.57579	8.64791	8.73194	1.7837	weakly similar to ( 165)AT3G61870| Symbols: | similar to unknown [Populus trichocarpa] (GB:ABK95718.1) | chr3:22913677-22914870 FORWARD affx|C37_44857;
Cit.38920.1.S1_s_at	10.2617	10.1798	8.93889	8.9815	-1.26056	10.2315	9.39966	9.33315	9.51205	-0.392996	affx|C37_44974;
Cit.38982.1.S1_at	7.50412	7.34711	7.25035	8.0838	0.241464	7.08176	6.43948	7.91402	8.11085	1.25181	moderately similar to ( 267)AT5G22860| Symbols: | serine carboxypeptidase S28 family protein | chr5:7639910-7642948 REVERSE affx|C37_45149;
Cit.39107.1.S1_s_at	6.66726	6.67538	7.85039	7.89338	1.20057	6.74624	6.59557	7.88159	7.83688	1.18833	moderately similar to ( 214)AT3G25410| Symbols: | bile acid:sodium symporter family protein | chr3:9215802-9217568 REVERSE affx|C37_45330;
Cit.39117.1.S1_at	8.74763	8.85817	7.40408	7.78583	-1.20794	9.19013	8.83605	8.16382	8.42328	-0.719544	weakly similar to ( 101)AT2G44800| Symbols: | oxidoreductase, 2OG-Fe(II) oxygenase family protein | chr2:18474079-18475626 FORWARD affx|C37_45342;
Cit.39196.1.S1_x_at	10.8838	10.7855	9.45511	9.72389	-1.24516	10.8054	10.5317	9.74827	9.90092	-0.843987	moderately similar to ( 469)AT5G03240| Symbols: UBQ3 | UBQ3 (POLYUBIQUITIN 3); protein binding | chr5:771975-772895 REVERSEweakly similar to ( 150)UBIQ_WHEAT affx|C37_45444;
Cit.39282.1.S1_at	5.44302	5.48661	6.50714	6.4838	1.03065	5.68889	5.29742	6.13735	6.15844	0.654743	affx|C37_45579;
Cit.39321.1.S1_s_at	6.45605	5.94077	4.70205	5.25079	-1.22199	6.21875	5.02861	5.3224	5.57851	-0.173228	weakly similar to ( 115)AT1G24170| Symbols: GATL8, LGT9 | GATL8/LGT9 (Galacturonosyltransferase-like 8); polygalacturonate 4-alpha-galacturonosyltransferase/ transferase, transferring glycosyl groups / transferase, transferring hexosyl groups | chr1:8557440-8558621 REVERSE affx|C37_45640;
Cit.3950.1.S1_s_at	8.39503	8.28087	9.07306	9.13641	0.766785	8.19301	7.76294	9.14756	9.43643	1.31402	weakly similar to ( 135)AT1G73885| Symbols: | similar to unnamed protein product [Vitis vinifera] (GB:CAO68046.1) | chr1:27790525-27791369 FORWARD affx|C37_05008;
Cit.39509.1.S1_s_at	8.13353	8.13307	9.2379	9.24236	1.10683	8.94295	9.22527	9.75882	9.86831	0.729454	weakly similar to ( 193)AT2G15890| Symbols: MEE14 | MEE14 (maternal effect embryo arrest 14) | chr2:6928278-6929060 REVERSE affx|C37_45887;
Cit.39515.1.S1_at	8.86898	8.92581	7.03296	7.29728	-1.73228	8.86149	8.18606	7.01389	7.02318	-1.50524	weakly similar to ( 179)AT2G24300| Symbols: | calmodulin-binding protein | chr2:10348511-10350537 FORWARD affx|C37_45898;
Cit.39523.1.S1_s_at	6.02637	5.80574	6.22256	6.33311	0.361779	5.82252	5.30719	6.76449	6.88915	1.26197	weakly similar to ( 146)AT5G66940| Symbols: | Dof-type zinc finger domain-containing protein | chr5:26745215-26745892 REVERSEweakly similar to ( 115)PBF_MAIZE affx|C37_45914;
Cit.39642.1.S1_at	9.88572	10.0639	9.07202	8.59159	-1.14303	10.6602	10.0722	8.40722	8.37876	-1.9732	weakly similar to ( 134)AT5G26170| Symbols: ATWRKY50, WRKY50 | WRKY50 (WRKY DNA-binding protein 50); transcription factor | chr5:9147179-9148131 REVERSE affx|C37_46222;
Cit.39679.1.S1_s_at	5.80521	5.24853	4.22911	4.73659	-1.04402	4.73405	4.5287	4.59798	4.68355	0.00939712	weakly similar to ( 108)AT4G23010| Symbols: ATUTR2, UTR2 | ATUTR2/UTR2 (UDP-GALACTOSE TRANSPORTER 2) | chr4:12060329-12062497 REVERSE affx|C37_46309;
Cit.39752.1.S1_at	10.0052	10.1846	7.24422	7.61402	-2.66579	9.8731	9.20976	7.50821	7.78301	-1.89582	moderately similar to ( 239)AT4G38400| Symbols: EXPL2, ATEXPL2, ATHEXP BETA 2.2, ATEXLA2 | ATEXLA2 (ARABIDOPSIS THALIANA EXPANSIN-LIKE A2) | chr4:17978669-17979659 REVERSEweakly similar to ( 183)EXLA1_ORYSA affx|C37_46419;
Cit.39789.1.S1_s_at	8.30728	8.23286	9.14364	9.61364	1.10857	8.20427	7.64107	9.37683	9.76959	1.65054	affx|C37_46480;
Cit.39818.1.S1_at	6.52372	6.46317	6.96067	7.5365	0.755143	5.99899	5.44521	6.80319	7.08195	1.22047	weakly similar to ( 116)AT3G14250| Symbols: | protein binding / zinc ion binding | chr3:4745970-4746965 REVERSE affx|C37_46522;
Cit.39887.1.S1_s_at	3.71733	3.32504	4.54283	4.51966	1.01006	3.59325	3.08705	3.81278	3.91551	0.523994	weakly similar to ( 184)AT2G16570| Symbols: ATASE1, ATASE | ATASE (GLN PHOSPHORIBOSYL PYROPHOSPHATE AMIDOTRANSFERASE 1); amidophosphoribosyltransferase | chr2:7187506-7189206 REVERSEweakly similar to ( 170)PUR1_SOYBN affx|C37_46619;
Cit.399.1.S1_s_at	9.08276	8.89676	9.0268	9.72202	0.384651	7.71487	6.72239	8.25554	8.38086	1.09957	weakly similar to ( 169)AT1G26770| Symbols: AT-EXP10, ATEXP10, ATHEXP ALPHA 1.1, EXP10, ATEXPA10 | ATEXPA10 (ARABIDOPSIS THALIANA EXPANSIN A10) | chr1:9259762-9260779 FORWARDweakly similar to ( 160)EXPA2_ORYSA affx|C37_00495;
Cit.39932.1.S1_s_at	6.88756	6.78568	6.84233	7.14519	0.157136	5.92617	5.84221	7.05809	7.16678	1.22824	weakly similar to ( 132)AT1G29395| Symbols: COR414-TM1 | COR414-TM1 (cold regulated 414 thylakoid membrane 1) | chr1:10288331-10289525 REVERSE affx|C37_46688;
Cit.39966.1.S1_at	6.23639	6.26883	7.49466	7.41457	1.202	5.55879	5.85828	7.25625	7.39591	1.61755	moderately similar to ( 201)AT2G34860| Symbols: EDA3 | EDA3 (embryo sac development arrest 3); heat shock protein binding / unfolded protein binding | chr2:14715459-14716883 FORWARD affx|C37_46789;
Cit.40072.1.S1_s_at	4.07708	3.88157	5.05162	4.73612	0.914543	3.88157	3.91173	4.9853	5.26042	1.22621	very weakly similar to (95.9)AT1G65230| Symbols: | similar to hypothetical protein [Vitis vinifera] (GB:CAN76393.1) | chr1:24232830-24234427 FORWARD affx|C37_46924;
Cit.40083.1.S1_s_at	9.18864	9.11731	8.06307	8.23513	-1.00388	8.50539	8.12094	7.85797	7.96512	-0.401622	moderately similar to ( 234)AT4G27435| Symbols: | similar to unknown protein [Arabidopsis thaliana] (TAIR:AT3G15480.1); similar to fiber protein Fb34 [Gossypium barbadense] (GB:AAR07596.1); contains InterPro domain Protein of unknown function DUF1218 (InterPro:IPR009606) | chr4:13723909-13724878 FORWARD affx|C37_46938;
Cit.4009.1.S1_s_at	9.61249	9.47611	7.98766	7.86104	-1.61995	9.26483	8.98164	7.94062	7.85153	-1.22716	moderately similar to ( 455)AT3G25140| Symbols: GAUT8, QUA1 | GAUT8/QUA1 (GALACTURONOSYLTRANSFERASE 8, QUASIMODO1); polygalacturonate 4-alpha-galacturonosyltransferase/ transferase, transferring glycosyl groups / transferase, transferring hexosyl groups | chr3:9154755-9156649 FORWARD affx|C37_05077;
Cit.40130.1.S1_at	5.03003	5.20879	6.65488	6.50766	1.46186	4.10218	5.31528	5.50174	5.53992	0.812098	affx|C37_46995;
Cit.40217.1.S1_at	5.84659	5.46122	5.8478	6.36185	0.450919	4.88818	4.80893	5.7761	6.19063	1.13481	weakly similar to ( 179)AT5G51760| Symbols: AHG1 | AHG1 (ABA-HYPERSENSITIVE GERMINATION 1); protein serine/threonine phosphatase | chr5:21044142-21046138 FORWARD affx|C37_47144;
Cit.4026.1.S1_s_at	11.0448	11.0785	9.6277	8.82711	-1.83426	11.2212	10.8643	8.4938	8.53083	-2.53047	weakly similar to ( 149)AT4G27280| Symbols: | calcium-binding EF hand family protein | chr4:13663776-13664168 REVERSE affx|C37_05097;
Cit.4030.1.S1_at	9.15099	9.15241	7.59119	7.9164	-1.39791	7.54228	7.56673	6.85323	6.96747	-0.644153	moderately similar to ( 286)AT1G60190| Symbols: | armadillo/beta-catenin repeat family protein / U-box domain-containing protein | chr1:22202068-22204128 FORWARDmoderately similar to ( 216)SPL11_ORYSA affx|C37_05102;
Cit.40341.1.S1_x_at	9.76643	9.80654	9.96952	10.6136	0.505066	7.42861	7.37536	8.90906	9.29671	1.7009	affx|C37_47342;
Cit.40377.1.S1_s_at	8.30848	8.43354	6.40815	6.52538	-1.90424	8.92664	8.02646	6.61584	6.72534	-1.80596	weakly similar to ( 158)AT2G29420| Symbols: GST25, ATGSTU7 | ATGSTU7 (GLUTATHIONE S-TRANSFERASE 25); glutathione transferase | chr2:12625188-12625948 REVERSEweakly similar to ( 189)GSTX6_SOYBN affx|C37_47390;
Cit.40400.1.S1_at	7.8034	8.01172	6.58447	6.12242	-1.55412	7.85416	7.64657	6.10134	6.02302	-1.68818	affx|C37_47416;
Cit.40415.1.S1_s_at	7.99142	7.42049	6.11324	6.73789	-1.28039	7.64811	6.31855	5.71834	6.60342	-0.82245	weakly similar to ( 146)AT1G66180| Symbols: | aspartyl protease family protein | chr1:24650884-24652176 FORWARD affx|C37_47437;
Cit.40420.1.S1_at	7.96211	7.9096	4.7167	4.80492	-3.17504	7.79983	7.43707	5.25094	4.74991	-2.61802	weakly similar to ( 180)AT5G51990| Symbols: CBF4, DREB1D | CBF4/DREB1D (C- REPEAT-BINDING FACTOR 4); DNA binding / transcription activator/ transcription factor | chr5:21134339-21135013 REVERSE affx|C37_47442;
Cit.40476.1.S1_s_at	11.7667	11.734	12.8799	12.8315	1.10537	12.0542	12.5546	13.0391	13.0645	0.747392	weakly similar to ( 115)AT1G56220| Symbols: | dormancy/auxin associated family protein | chr1:21047079-21048046 FORWARD affx|C37_47514;
Cit.40496.1.S1_s_at	8.98181	8.93263	5.21006	5.48909	-3.60764	8.41732	8.01346	5.01	5.41446	-3.00316	weakly similar to ( 200)AT4G25820| Symbols: XTR9 | XTR9 (XYLOGLUCAN ENDOTRANSGLYCOSYLASE 9); hydrolase, acting on glycosyl bonds | chr4:13130358-13131624 FORWARDmoderately similar to ( 208)BRU1_SOYBN affx|C37_47538;
Cit.40508.1.S1_s_at	7.79187	7.90187	5.92075	5.02604	-2.37347	7.51423	7.25643	4.07343	4.39769	-3.14977	very weakly similar to (82.8)AT1G30135| Symbols: JAZ8, TIFY5A | JAZ8/TIFY5A (JASMONATE-ZIM-DOMAIN PROTEIN 8) | chr1:10596500-10597079 FORWARD affx|C37_47552;
Cit.4061.1.S1_s_at	9.69292	9.68118	7.09924	7.09962	-2.58763	9.67957	9.17861	7.04373	7.042	-2.38623	moderately similar to ( 246)AT1G07160| Symbols: | protein phosphatase 2C, putative / PP2C, putative | chr1:2198154-2199677 REVERSE affx|C37_05141;
Cit.4078.1.S1_at	7.06509	7.29673	6.48925	7.16819	-0.352191	3.89653	4.46024	5.45833	5.383	1.24227	highly similar to ( 545)AT5G50260| Symbols: | cysteine proteinase, putative | chr5:20472831-20474088 FORWARDhighly similar to ( 610)CYSEP_RICCO affx|C37_05166;
Cit.4095.1.S1_s_at	8.47314	8.82828	9.09965	9.14671	0.472469	8.09119	8.30826	9.17847	9.33268	1.05585	moderately similar to ( 287)AT1G67700| Symbols: | similar to unknown [Populus trichocarpa] (GB:ABK95743.1); contains domain PTHR11804:SF2 (PTHR11804:SF2); contains domain PTHR11804 (PTHR11804) | chr1:25377958-25379473 FORWARD affx|C37_05187;
Cit.4098.1.S1_at	6.43776	6.67236	7.70483	7.98586	1.29028	6.71582	6.56052	7.45848	7.56799	0.875063	moderately similar to ( 271)AT5G56260| Symbols: | dimethylmenaquinone methyltransferase family protein | chr5:22792775-22793275 REVERSE affx|C37_05191;
Cit.413.1.S1_s_at	8.16388	8.27112	6.98197	7.00475	-1.22414	8.64742	7.85376	7.8449	7.63414	-0.51107	moderately similar to ( 220)AT2G16850| Symbols: PIP3B, PIP2;8 | PIP2;8/PIP3B (plasma membrane intrinsic protein 2;8); water channel | chr2:7308729-7310262 FORWARDmoderately similar to ( 215)PIP26_ORYSA affx|C37_00513;
Cit.4145.1.S1_at	9.81726	9.68135	7.07074	7.35914	-2.53437	9.40153	9.08859	6.39177	6.37158	-2.86339	highly similar to ( 556)AT1G43800| Symbols: | acyl-(acyl-carrier-protein) desaturase, putative / stearoyl-ACP desaturase, putative | chr1:16580102-16581989 FORWARDmoderately similar to ( 493)STAD_RICCO affx|C37_05254;
Cit.4147.1.S1_s_at	7.41343	7.18196	6.97518	6.78615	-0.41703	7.70642	7.89967	6.41057	6.32728	-1.43412	moderately similar to ( 237)AT3G48780| Symbols: | serine C-palmitoyltransferase, putative | chr3:18100331-18103261 FORWARD affx|C37_05256;
Cit.4169.1.S1_at	6.30107	6.13075	6.79233	7.10803	0.734266	5.96372	5.83181	6.96872	7.38636	1.27978	moderately similar to ( 297)AT2G35940| Symbols: EDA29, BLH1 | BLH1 (embryo sac development arrest 29) | chr2:15096250-15098778 REVERSE affx|C37_05284;
Cit.4205.1.S1_at	7.23484	7.33212	8.88075	8.91579	1.6148	6.74041	7.07348	8.42665	8.49155	1.55216	weakly similar to ( 132)AT3G16120| Symbols: | dynein light chain, putative | chr3:5465041-5465401 FORWARD affx|C37_05327;
Cit.4205.1.S1_s_at	8.21325	8.29505	9.16362	9.06324	0.859282	7.08063	7.67426	9.38806	9.27355	1.95336	weakly similar to ( 132)AT3G16120| Symbols: | dynein light chain, putative | chr3:5465041-5465401 FORWARD affx|C37_05327;
Cit.4245.1.S1_at	6.81392	6.79	5.93981	5.31094	-1.17659	6.69916	7.57995	5.30345	5.44135	-1.76716	moderately similar to ( 204)AT2G26530| Symbols: AR781 | AR781 | chr2:11290114-11291067 REVERSE affx|C37_05381;
Cit.4258.1.S1_s_at	9.91181	9.77915	11.7591	11.739	1.90354	9.35236	9.52396	11.6672	11.7337	2.26227	moderately similar to ( 203)AT1G14870| Symbols: | Identical to Uncharacterized protein At1g14870 [Arabidopsis Thaliana] (GB:Q9LQU4); similar to unknown protein [Arabidopsis thaliana] (TAIR:AT5G35525.1); similar to unnamed protein product [Vitis vinifera] (GB:CAO42338.1); contains InterPro domain Aspartic acid and asparagine hydroxylation site (InterPro:IPR000152); contains InterPro domain Protein…
Cit.4259.1.S1_at	3.5221	3.37301	4.59774	4.52872	1.11568	3.45104	3.59189	3.97185	4.27317	0.601045	moderately similar to ( 202)AT1G14870| Symbols: | Identical to Uncharacterized protein At1g14870 [Arabidopsis Thaliana] (GB:Q9LQU4); similar to unknown protein [Arabidopsis thaliana] (TAIR:AT5G35525.1); similar to unnamed protein product [Vitis vinifera] (GB:CAO42338.1); contains InterPro domain Aspartic acid and asparagine hydroxylation site (InterPro:IPR000152); contains InterPro domain Protein…
Cit.4275.1.S1_at	7.71455	7.28165	6.02566	5.99877	-1.48589	7.2163	7.51179	6.141	6.12313	-1.23198	highly similar to ( 598)AT2G41640| Symbols: | similar to unknown protein [Arabidopsis thaliana] (TAIR:AT3G57380.1); similar to glycosyltransferase [Medicago truncatula] (GB:CAI30145.1); contains InterPro domain Protein of unknown function DUF563 (InterPro:IPR007657) | chr2:17367732-17369469 FORWARD affx|C37_05419;
Cit.4275.1.S1_s_at	9.59937	9.60032	8.51689	8.25173	-1.21554	9.41824	9.72388	8.23049	8.19436	-1.35863	highly similar to ( 598)AT2G41640| Symbols: | similar to unknown protein [Arabidopsis thaliana] (TAIR:AT3G57380.1); similar to glycosyltransferase [Medicago truncatula] (GB:CAI30145.1); contains InterPro domain Protein of unknown function DUF563 (InterPro:IPR007657) | chr2:17367732-17369469 FORWARD affx|C37_05419;
Cit.4302.1.S1_at	10.7105	10.5497	9.18354	9.17398	-1.45131	10.7045	10.3016	9.02566	9.09923	-1.44059	moderately similar to ( 265)AT3G11820| Symbols: AT-SYR1, ATSYP121, SYR1, ATSYR1, PEN1, SYP121 | SYP121 (syntaxin 121); SNAP receptor | chr3:3729546-3730874 REVERSE affx|C37_05455;
Cit.4310.1.S1_s_at	7.66792	7.62785	7.79306	7.77181	0.134551	7.14773	6.87061	8.14375	8.03969	1.08255	highly similar to ( 659)AT5G43600| Symbols: | N-carbamyl-L-amino acid hydrolase, putative | chr5:17529878-17532507 FORWARD affx|C37_05470;
Cit.4323.1.S1_at	6.49516	6.17025	5.40823	5.30682	-0.975178	6.36727	6.18441	4.85007	5.0746	-1.3135	highly similar to ( 592)AT3G24550| Symbols: ATPERK1 | ATPERK1 (PROLINE EXTENSIN-LIKE RECEPTOR KINASE 1); ATP binding / protein kinase | chr3:8960418-8963310 FORWARDmoderately similar to ( 242)PSKR_DAUCA affx|C37_05488;
Cit.4343.1.S1_s_at	7.10972	7.2109	7.27467	6.90814	-0.0689079	7.06843	6.63002	7.85236	7.95049	1.0522	weakly similar to ( 138)AT2G24090| Symbols: | ribosomal protein L35 family protein | chr2:10249118-10250496 FORWARDweakly similar to ( 138)RK35_SPIOL affx|C37_05511;
Cit.4353.1.S1_s_at	9.36122	9.26192	8.10422	8.63112	-0.943903	7.01483	6.57532	7.93363	8.01573	1.17961	affx|C37_05526;
Cit.4362.1.S1_at	9.85307	9.99142	9.03327	9.09456	-0.858328	9.79059	10.0791	8.63715	8.54676	-1.34287	highly similar to ( 516)AT5G11650| Symbols: | hydrolase, alpha/beta fold family protein | chr5:3745070-3746817 FORWARD affx|C37_05538;
Cit.4362.1.S1_s_at	9.68112	9.62473	9.04859	8.90135	-0.677952	9.63367	9.84364	8.6399	8.79046	-1.02348	highly similar to ( 516)AT5G11650| Symbols: | hydrolase, alpha/beta fold family protein | chr5:3745070-3746817 FORWARD affx|C37_05538;
Cit.4392.1.S1_s_at	11.6128	11.6843	10.6699	10.7462	-0.940537	11.7388	11.632	10.6074	10.5413	-1.11109	very weakly similar to (85.5)AT1G01490| Symbols: | heavy-metal-associated domain-containing protein | chr1:180401-182066 REVERSE affx|C37_05572;
Cit.4405.1.S1_at	9.787	9.57394	8.27236	8.16901	-1.45978	8.48126	8.48639	8.1417	8.10967	-0.358138	affx|C37_05588;
Cit.4424.1.S1_at	4.02673	4.34349	5.25286	5.32005	1.10135	4.1846	4.6898	4.251	4.55879	-0.0323058	moderately similar to ( 441)AT3G55620| Symbols: EMB1624 | EMB1624 (EMBRYO DEFECTIVE 1624); translation initiation factor | chr3:20645560-20647291 FORWARDmoderately similar to ( 329)IF6_BETVU affx|C37_05614;
Cit.4425.1.S1_at	4.61352	4.09148	6.76141	4.58321	1.31981	6.41258	5.3784	3.14634	4.22759	-2.20853	moderately similar to ( 289)AT5G05260| Symbols: CYP79A2 | CYP79A2 (CYTOCHROME P450 79A2); oxygen binding | chr5:1559779-1561766 REVERSEmoderately similar to ( 268)C79A1_SORBI affx|C37_05615;
Cit.4429.1.S1_at	6.28179	6.31141	6.65295	6.17443	0.117088	6.33727	5.91742	4.93759	5.21319	-1.05195	moderately similar to ( 232)AT2G31180| Symbols: AtMYB14, Myb14at | AtMYB14/Myb14at (myb domain protein 14); DNA binding / transcription factor | chr2:13293883-13295252 REVERSEmoderately similar to ( 229)MYB4_ORYSA affx|C37_05621;
Cit.445.1.S1_s_at	8.36578	8.44619	6.97644	7.47089	-1.18232	7.44414	7.20813	7.02217	7.0958	-0.267151	moderately similar to ( 258)AT5G01300| Symbols: | phosphatidylethanolamine-binding family protein | chr5:121642-122127 REVERSE affx|C37_00550;
Cit.4457.1.S1_s_at	4.34161	4.82197	6.60889	5.26353	1.35442	4.5739	4.21331	4.69357	4.84416	0.375262	moderately similar to ( 350)AT1G65890| Symbols: | acyl-activating enzyme 12 (AAE12) | chr1:24516261-24518274 REVERSEweakly similar to ( 101)4CL2_SOYBN affx|C37_05654;
Cit.4472.1.S1_s_at	6.81016	6.75678	8.10909	7.97375	1.25795	7.10013	7.08942	7.67083	7.84624	0.663758	highly similar to ( 635)AT5G67130| Symbols: | phospholipase C | chr5:26808825-26810875 FORWARD affx|C37_05673;
Cit.4475.1.S1_x_at	6.5675	6.45117	7.66195	7.39592	1.0196	6.44577	6.3429	6.93534	7.20263	0.674656	very weakly similar to ( 100)AT5G14890| Symbols: | NHL repeat-containing protein | chr5:4818059-4821537 FORWARD affx|C37_05676;
Cit.4476.1.S1_s_at	6.84089	6.69922	7.70221	7.9751	1.0686	6.90526	6.47524	7.8233	8.07375	1.25827	very weakly similar to (80.9)AT5G14890| Symbols: | NHL repeat-containing protein | chr5:4818059-4821537 FORWARD affx|C37_05677;
Cit.4491.1.S1_at	5.49443	5.50119	5.01492	3.71773	-1.13148	5.88267	5.28457	3.80776	3.62535	-1.86706	highly similar to ( 647)AT4G11280| Symbols: | ACS6 (1-AMINOCYCLOPROPANE-1-CARBOXYLIC ACID (ACC) SYNTHASE 6) | chr4:6864164-6865918 FORWARDhighly similar to ( 716)1A1C_SOYBN affx|C37_05692;
Cit.4492.1.S1_at	6.75584	6.66534	6.01908	5.90074	-0.750679	6.64978	7.35585	6.01474	5.94153	-1.02468	highly similar to ( 508)AT3G17410| Symbols: | serine/threonine protein kinase, putative | chr3:5956607-5958888 FORWARDweakly similar to ( 192)NORK_PEA affx|C37_05693;
Cit.4516.1.S1_s_at	6.6912	6.5912	7.27928	8.13729	1.06708	4.55097	4.59307	6.41021	6.50034	1.88326	highly similar to ( 712)AT4G23500| Symbols: | glycoside hydrolase family 28 protein / polygalacturonase (pectinase) family protein | chr4:12264650-12267084 FORWARDvery weakly similar to (93.6)PGLR2_MAIZE affx|C37_05726;
Cit.4525.1.S1_at	8.14313	8.01264	6.39801	6.14759	-1.80509	7.78129	8.20885	6.2168	6.0748	-1.84927	weakly similar to ( 127)AT4G34131| Symbols: UGT73B3 | UGT73B3 (UDP-GLUCOSYL TRANSFERASE 73B3); UDP-glycosyltransferase/ abscisic acid glucosyltransferase/ transferase, transferring hexosyl groups | chr4:16343272-16344717 REVERSE affx|C37_05737;
Cit.4526.1.S1_at	7.58731	7.50932	5.91276	5.69451	-1.74467	7.34993	6.94393	5.50546	5.57729	-1.60556	moderately similar to ( 315)AT4G34135| Symbols: UGT73B2 | UGT73B2; UDP-glycosyltransferase | chr4:16346013-16347020 REVERSE affx|C37_05739;
Cit.4526.1.S1_s_at	7.98166	7.63653	5.59946	5.74214	-2.1383	7.85086	6.40811	5.67479	6.20321	-1.19049	moderately similar to ( 315)AT4G34135| Symbols: UGT73B2 | UGT73B2; UDP-glycosyltransferase | chr4:16346013-16347020 REVERSE affx|C37_05739;
Cit.4569.1.S1_at	6.93234	7.00858	6.30939	6.24719	-0.692167	7.15524	7.39417	5.70395	5.7593	-1.54308	moderately similar to ( 365)AT4G27460| Symbols: | CBS domain-containing protein | chr4:13732945-13734269 FORWARD affx|C37_05793;
Cit.4577.1.S1_s_at	3.58517	3.94234	4.93991	5.22026	1.31633	4.13939	4.07819	4.92488	5.26994	0.988618	weakly similar to ( 117)AT3G01670| Symbols: | similar to unknown protein [Arabidopsis thaliana] (TAIR:AT3G01680.1); similar to hypothetical protein [Vitis vinifera] (GB:CAN83922.1) | chr3:247295-250268 FORWARD affx|C37_05803;
Cit.4581.1.S1_at	7.73406	7.63801	6.293	6.34443	-1.36732	7.39852	8.17589	6.02687	6.14106	-1.70324	weakly similar to ( 154)AT3G03050| Symbols: KJK, ATCSLD3, CSLD3 | CSLD3 (CELLULOSE SYNTHASE-LIKE 3); cellulose synthase/ transferase, transferring glycosyl groups | chr3:687880-691636 FORWARD affx|C37_05807;
Cit.4582.1.S1_at	5.8947	6.13282	4.82826	4.91363	-1.14281	6.38202	5.98291	4.96167	4.81435	-1.29445	highly similar to ( 674)AT3G03050| Symbols: KJK, ATCSLD3, CSLD3 | CSLD3 (CELLULOSE SYNTHASE-LIKE 3); cellulose synthase/ transferase, transferring glycosyl groups | chr3:687880-691636 FORWARD affx|C37_05808;
Cit.46.1.S1_at	5.34641	4.89022	5.59629	4.99925	0.179453	5.62166	5.92018	4.92127	4.44731	-1.08663	moderately similar to ( 375)AT2G24570| Symbols: ATWRKY17, WRKY17 | WRKY17 (WRKY DNA-binding protein 17); transcription factor | chr2:10444755-10446301 REVERSE affx|C37_00020;
Cit.460.1.S1_s_at	12.5818	12.5593	11.2151	11.5309	-1.19756	12.0236	11.4766	11.5822	11.6531	-0.132473	moderately similar to ( 335)AT2G23810| Symbols: TET8 | TET8 (TETRASPANIN8) | chr2:10142939-10144432 REVERSE affx|C37_00565;
Cit.4603.1.S1_at	4.71683	4.81959	6.42133	6.61885	1.75188	4.4199	4.81671	5.79271	6.10132	1.32871	moderately similar to ( 224)AT1G69600| Symbols: ATHB29, ZFHD1 | ATHB29/ZFHD1 (ZINC FINGER HOMEODOMAIN 1); DNA binding / transcription activator/ transcription factor | chr1:26186133-26186861 FORWARD affx|C37_05831;
Cit.465.1.S1_s_at	5.19841	5.05311	8.27594	8.08509	3.05476	6.27782	5.68539	8.34379	8.28449	2.33253	highly similar to ( 529)AT5G54770| Symbols: TZ, THI1 | THI1 (THIAZOLE REQUIRING) | chr5:22263860-22265117 FORWARDhighly similar to ( 559)THI4_CITSI affx|C37_00570;
Cit.4660.1.S1_at	7.48992	7.72515	5.99777	6.30157	-1.45786	7.69892	7.29438	6.20682	6.16939	-1.30855	weakly similar to ( 135)AT1G61340| Symbols: | F-box family protein | chr1:22632191-22633406 FORWARD affx|C37_05909;
Cit.4674.1.S1_s_at	7.38667	7.43183	8.56524	8.46144	1.10409	7.12644	7.38199	8.60049	8.64145	1.36676	moderately similar to ( 442)AT3G21360| Symbols: | oxidoreductase | chr3:7522871-7524042 FORWARD affx|C37_05926;
Cit.4682.1.S1_at	9.71515	9.6621	9.08256	8.86993	-0.712381	10.845	10.8179	9.55791	9.53783	-1.28357	highly similar to ( 792)AT2G31880| Symbols: | leucine-rich repeat transmembrane protein kinase, putative | chr2:13561997-13563922 FORWARDmoderately similar to ( 226)RPK1_IPONI affx|C37_05937;
Cit.4720.1.S1_at	8.02763	7.95655	9.71459	9.66879	1.6996	8.36505	8.21722	9.60574	9.7132	1.36833	moderately similar to ( 385)AT2G36970| Symbols: | UDP-glucoronosyl/UDP-glucosyl transferase family protein | chr2:15536129-15537791 FORWARDweakly similar to ( 151)IAAG_MAIZE affx|C37_05986;
Cit.4721.1.S1_s_at	7.07749	6.85609	8.62251	8.39036	1.53964	7.31379	7.50908	8.62911	8.53111	1.16868	weakly similar to ( 102)AT2G36970| Symbols: | UDP-glucoronosyl/UDP-glucosyl transferase family protein | chr2:15536129-15537791 FORWARD affx|C37_05987;
Cit.4752.1.S1_s_at	10.7276	10.952	8.51134	7.86343	-2.65244	11.2512	10.5332	7.37737	7.15843	-3.62431	affx|C37_06023;
Cit.4757.1.S1_s_at	5.83327	5.86895	7.22792	7.19312	1.35941	5.34473	5.78558	7.21443	7.63325	1.85869	moderately similar to ( 229)AT5G11590| Symbols: TINY2 | TINY2 (TINY2); DNA binding / transcription factor | chr5:3727790-3728500 REVERSE affx|C37_06029;
Cit.4764.1.S1_at	9.11484	9.11265	9.48286	9.50131	0.378344	8.96707	8.47552	9.66969	9.83199	1.02955	weakly similar to ( 187)AT4G32260| Symbols: | ATP synthase family | chr4:15573865-15574592 REVERSEweakly similar to ( 188)ATPX_SPIOL affx|C37_06037;
Cit.4766.1.S1_s_at	5.14782	5.27513	6.57161	6.67789	1.41328	5.07311	5.34318	5.69643	6.15747	0.7188	moderately similar to ( 311)AT4G33460| Symbols: EMB2751, ATNAP13 | ATNAP13 (EMBRYO DEFECTIVE 2751) | chr4:16098328-16100116 REVERSEvery weakly similar to (82.4)CYSA_ANTFO affx|C37_06039;
Cit.4771.1.S1_s_at	4.69618	4.58087	6.10731	6.24113	1.53569	4.60086	4.97679	5.9269	5.80747	1.07836	moderately similar to ( 228)AT4G24340| Symbols: | phosphorylase family protein | chr4:12607485-12609158 FORWARDmoderately similar to ( 209)BSPA_POPDE affx|C37_06044;
Cit.4810.1.S1_at	5.22092	4.91245	7.20705	6.99865	2.03617	4.85455	5.0819	5.76996	5.88509	0.859301	weakly similar to ( 194)AT3G23240| Symbols: ATERF1, ERF1 | ATERF1/ERF1 (ETHYLENE RESPONSE FACTOR 1); DNA binding / transcription activator/ transcription factor | chr3:8295712-8296368 FORWARDvery weakly similar to (95.1)ERF1_TOBAC affx|C37_06090;
Cit.4819.1.S1_at	8.96918	8.86725	8.89632	8.98563	0.0227671	6.78554	6.93413	8.15176	8.01396	1.22303	highly similar to ( 647)AT3G57680| Symbols: | peptidase S41 family protein | chr3:21392031-21394606 FORWARD affx|C37_06105;
Cit.4827.1.S1_s_at	7.41191	7.43355	7.75391	7.73037	0.319413	6.67185	6.76305	7.71414	7.79127	1.03526	affx|C37_06113;
Cit.4839.1.S1_s_at	6.10901	5.98139	6.62767	6.60212	0.569692	6.10484	5.59224	6.83244	6.9179	1.02663	moderately similar to ( 233)AT3G13120| Symbols: | 30S ribosomal protein S10, chloroplast, putative | chr3:4220317-4221533 REVERSEmoderately similar to ( 230)RR10_MESCR affx|C37_06125;
Cit.4850.1.S1_at	6.86309	6.8809	6.85483	6.92172	0.0162766	6.77503	6.99305	5.3271	5.61349	-1.41375	moderately similar to ( 308)AT4G36980| Symbols: | similar to unnamed protein product [Vitis vinifera] (GB:CAO71849.1); contains domain SPLICING FACTOR (SUPPRESSOR OF WHITE APRICOT) (PTHR13161) | chr4:17434277-17437006 REVERSE affx|C37_06142;
Cit.4868.1.S1_at	7.04945	7.14114	8.40872	8.35233	1.28523	7.01992	7.1798	8.76276	8.52479	1.54391	moderately similar to ( 347)AT3G15840| Symbols: PIFI | PIFI (POST-ILLUMINATION CHLOROPHYLL FLUORESCENCE INCREASE) | chr3:5356789-5358077 REVERSE affx|C37_06167;
Cit.4881.1.S1_at	7.51819	7.43988	8.57393	8.40293	1.0094	7.30483	7.869	8.12502	8.09796	0.524579	moderately similar to ( 271)AT3G60360| Symbols: EDA14, UTP11 | EDA14/UTP11 (EMBRYO SAC DEVELOPMENT ARREST 14) | chr3:22323452-22324977 REVERSEmoderately similar to ( 306)UTP11_ORYSA affx|C37_06183;
Cit.4909.1.S1_at	8.06435	8.23687	7.41729	7.41802	-0.732954	7.3338	7.58957	6.29174	6.58294	-1.02435	weakly similar to ( 130)AT1G67856| Symbols: | protein binding / zinc ion binding | chr1:25446149-25446550 FORWARD affx|C37_06223;
Cit.4914.1.S1_at	5.0221	4.73785	5.72512	5.72842	0.846793	4.43307	4.49128	6.25879	6.23097	1.78271	moderately similar to ( 424)AT5G10080| Symbols: | aspartyl protease family protein | chr5:3150844-3153381 FORWARD affx|C37_06229;
Cit.4931.1.S1_s_at	6.50521	6.47903	7.07522	7.31188	0.701428	4.85252	5.07533	6.20541	5.96213	1.11984	highly similar to ( 503)AT3G11980| Symbols: MS2 | MS2 (MALE STERILITY 2) | chr3:3814490-3816933 FORWARD affx|C37_06255;
Cit.4938.1.S1_at	7.50786	7.53701	6.48046	6.51599	-1.02421	7.41605	7.78753	6.41578	6.41246	-1.18767	moderately similar to ( 266)AT4G01070| Symbols: GT72B1 | GT72B1; UDP-glucosyltransferase/ UDP-glycosyltransferase/ transferase, transferring glycosyl groups | chr4:461858-463300 REVERSEweakly similar to ( 117)ZOX_PHAVU affx|C37_06264;
Cit.4943.1.S1_at	5.02052	4.91266	6.07199	6.16784	1.15333	5.01575	5.55361	5.93239	5.64259	0.502808	highly similar to ( 714)AT4G00370| Symbols: ANTR2 | ANTR2 (anion transporter 2); organic anion transmembrane transporter | chr4:163153-166111 REVERSE affx|C37_06269;
Cit.4961.1.S1_at	7.80668	7.7385	7.43278	7.37625	-0.368072	7.72669	8.45655	7.00297	7.13106	-1.0246	moderately similar to ( 291)AT2G20900| Symbols: | diacylglycerol kinase, putative | chr2:8996493-8999879 REVERSE affx|C37_06290;
Cit.4962.1.S1_at	8.09402	8.06293	8.57916	8.74729	0.584749	8.06199	7.55673	8.80734	9.01421	1.10142	weakly similar to ( 185)AT4G14746| Symbols: | similar to unnamed protein product [Vitis vinifera] (GB:CAO71220.1); contains InterPro domain EGF (InterPro:IPR006210) | chr4:8462715-8464321 REVERSE affx|C37_06292;
Cit.497.1.S1_s_at	9.36752	9.30494	8.45105	8.20979	-1.00581	7.91662	8.8045	8.51971	8.56792	0.18325	affx|C37_00606;
Cit.4990.1.S1_s_at	6.37577	6.18429	7.67982	7.719	1.41937	6.48211	6.1841	7.59392	7.81204	1.36988	affx|C37_06332;
Cit.4991.1.S1_s_at	6.2056	5.80002	6.68224	7.05437	0.865494	5.96664	5.53065	7.16731	7.25473	1.46238	very weakly similar to (80.9)AT5G01150| Symbols: | similar to unknown protein [Arabidopsis thaliana] (TAIR:AT5G01130.1); similar to unnamed protein product [Vitis vinifera] (GB:CAO64803.1); contains InterPro domain Protein of unknown function DUF674 (InterPro:IPR007750) | chr5:51987-53648 FORWARD affx|C37_06333;
Cit.5052.1.S1_at	7.80101	7.86472	6.93429	6.63077	-1.05033	7.82355	8.04109	6.68908	6.54537	-1.31509	moderately similar to ( 343)AT1G28380| Symbols: NSL1 | NSL1 (NECROTIC SPOTTED LESIONS 1) | chr1:9963682-9966046 FORWARD affx|C37_06406;
Cit.5085.1.S1_at	8.64313	8.62407	8.56005	8.81074	0.0517955	7.61647	7.53272	8.68343	8.73636	1.1353	moderately similar to ( 256)AT5G63350| Symbols: | similar to unknown protein [Arabidopsis thaliana] (TAIR:AT3G48510.1); similar to unnamed protein product [Vitis vinifera] (GB:CAO68256.1) | chr5:25397442-25398350 REVERSE affx|C37_06446;
Cit.5091.1.S1_at	8.27404	8.21443	8.52771	8.52931	0.284275	7.95013	7.65736	8.84582	8.86589	1.05211	weakly similar to ( 107)AT1G47200| Symbols: WPP2 | WPP2 (WPP domain protein 2) | chr1:17300621-17301163 REVERSE affx|C37_06454;
Cit.5117.1.S1_at	8.92074	9.13109	11.4678	11.2125	2.31422	10.8309	10.8443	11.674	11.5945	0.796627	weakly similar to ( 179)AT3G62550| Symbols: | universal stress protein (USP) family protein | chr3:23147170-23148050 FORWARD affx|C37_06483;
Cit.5203.1.S1_at	6.10248	5.9232	7.14844	7.13109	1.12692	5.92545	6.44781	6.89348	6.95661	0.738421	moderately similar to ( 302)AT1G80270| Symbols: | DNA-binding protein, putative | chr1:30186157-30188223 FORWARD affx|C37_06586;
Cit.5228.1.S1_s_at	6.87531	6.59131	6.17055	5.89879	-0.698638	7.12332	8.29513	5.9775	6.01571	-1.71262	weakly similar to ( 130)AT3G51550| Symbols: FER | FER (FERONIA); kinase/ protein kinase | chr3:19128856-19131543 REVERSE affx|C37_06615;
Cit.5237.1.S1_s_at	8.05827	8.23583	7.19588	6.93771	-1.08025	8.36901	8.91571	7.00179	7.03626	-1.62334	affx|C37_06627;
Cit.5277.1.S1_at	8.27418	8.26255	7.34046	6.77232	-1.21198	9.10676	8.54515	6.79379	6.69262	-2.08275	weakly similar to ( 177)AT5G66320| Symbols: | zinc finger (GATA type) family protein | chr5:26513434-26514535 REVERSE affx|C37_06683;
Cit.529.1.S1_at	6.2302	6.16814	7.37338	7.10144	1.03824	6.07386	6.02734	7.45975	7.40877	1.38366	highly similar to ( 595)AT5G66190| Symbols: ATLFNR1 | ATLFNR1 (LEAF FNR 1); poly(U) binding | chr5:26468429-26469842 REVERSEhighly similar to ( 614)FENR1_TOBAC affx|C37_00643;
Cit.5316.1.S1_at	5.21843	5.18022	7.36404	6.39987	1.68263	4.89283	4.46707	4.95117	4.89003	0.240652	highly similar to ( 504)AT5G05600| Symbols: | oxidoreductase, 2OG-Fe(II) oxygenase family protein | chr5:1672267-1674603 FORWARDmoderately similar to ( 254)LDOX_MALDO affx|C37_06730;
Cit.5328.1.S1_at	9.37615	9.52892	8.82976	8.796	-0.639657	9.66779	9.77667	8.72001	8.5603	-1.08207	highly similar to ( 699)AT1G04220| Symbols: | beta-ketoacyl-CoA synthase, putative | chr1:1119852-1122482 REVERSE affx|C37_06742;
Cit.5329.1.S1_at	6.3161	6.47368	5.24712	5.30416	-1.11925	6.52411	6.75311	4.82367	4.87037	-1.79159	moderately similar to ( 248)AT1G13340| Symbols: | similar to unknown protein [Arabidopsis thaliana] (TAIR:AT1G34220.2); similar to unknown [Carica papaya] (GB:ABS01355.1); contains InterPro domain Protein of unknown function DUF292, eukaryotic (InterPro:IPR005061) | chr1:4569619-4571040 REVERSE affx|C37_06744;
Cit.5337.1.S1_s_at	6.10899	5.89042	6.68406	6.87637	0.780509	5.32276	5.75149	6.62642	6.56767	1.05992	moderately similar to ( 445)AT2G21790| Symbols: R1, RNR1 | R1/RNR1 (RIBONUCLEOTIDE REDUCTASE 1); ribonucleoside-diphosphate reductase | chr2:9300609-9304660 FORWARD affx|C37_06757;
Cit.5367.1.S1_at	3.43122	3.69933	5.97745	5.2311	2.039	3.47597	2.9242	4.24236	4.42517	1.13368	affx|C37_06798;
Cit.5386.1.S1_at	5.7714	5.91452	4.75852	4.53274	-1.19733	6.00542	4.56654	5.63556	5.2775	0.170554	moderately similar to ( 218)AT5G18170| Symbols: GDH1 | GDH1 (GLUTAMATE DEHYDROGENASE 1); oxidoreductase | chr5:6006174-6008250 FORWARDmoderately similar to ( 214)DHEB_NICPL affx|C37_06832;
Cit.5402.1.S1_at	9.48983	9.42845	10.2607	10.4377	0.890063	9.10766	9.08666	10.3937	10.5252	1.36227	highly similar to ( 535)AT4G38690| Symbols: | 1-phosphatidylinositol phosphodiesterase-related | chr4:18074737-18075693 REVERSE affx|C37_06856;
Cit.5408.1.S1_at	8.66796	8.26301	6.15775	6.33409	-2.21956	7.90131	7.38023	6.00817	6.2501	-1.51163	highly similar to ( 689)AT5G23860| Symbols: TUB8 | TUB8 (tubulin beta-8) | chr5:8042965-8044531 FORWARDhighly similar to ( 693)TBB_HORVU affx|C37_06865;
Cit.5412.1.S1_at	7.26747	7.29291	7.69609	7.57957	0.35764	7.19096	6.96488	8.15704	8.16786	1.08453	moderately similar to ( 472)AT5G23060| Symbols: CAS | similar to unknown protein [Arabidopsis thaliana] (TAIR:AT3G59780.1); similar to extracellular Ca2+ sensing receptor [Glycine max] (GB:ABY57763.1); contains InterPro domain Rhodanese-like (InterPro:IPR001763) | chr5:7736763-7738415 REVERSE affx|C37_06869;
Cit.5424.1.S1_at	8.72359	8.82389	8.49739	8.35365	-0.348222	8.68778	9.00886	7.28014	7.19394	-1.61128	weakly similar to ( 156)AT1G78070| Symbols: | WD-40 repeat family protein | chr1:29360113-29363261 FORWARD affx|C37_06888;
Cit.5426.1.S1_s_at	6.90294	6.86272	5.81275	5.4147	-1.26911	7.38773	6.71755	5.83701	5.55511	-1.35658	moderately similar to ( 350)AT3G19970| Symbols: | similar to unknown protein [Arabidopsis thaliana] (TAIR:AT2G18245.1); similar to unnamed protein product [Vitis vinifera] (GB:CAO66476.1); contains InterPro domain Protein of unknown function DUF829, eukaryotic (InterPro:IPR008547) | chr3:6959650-6961373 FORWARD affx|C37_06890;
Cit.5457.1.S1_at	7.82838	7.72599	6.93012	6.82005	-0.902103	8.25184	7.78437	6.93593	7.06529	-1.0175	affx|C37_06931;
Cit.5461.1.S1_at	8.59558	8.65847	9.42385	9.19562	0.682707	8.06247	7.73048	9.67041	9.75137	1.81442	affx|C37_06936;
Cit.5477.1.S1_s_at	7.79612	7.492	5.73197	6.05097	-1.75259	8.38228	7.52483	5.30349	5.70239	-2.45061	very weakly similar to (92.4)AT1G31130| Symbols: | similar to unknown protein [Arabidopsis thaliana] (TAIR:AT5G44860.1); similar to unnamed protein product [Vitis vinifera] (GB:CAO41960.1) | chr1:11114944-11115909 REVERSE affx|C37_06964;
Cit.5501.1.S1_at	8.66504	8.70899	9.89342	9.94075	1.23007	8.90083	9.14904	9.92285	9.82514	0.849059	weakly similar to ( 196)AT1G15760| Symbols: | similar to unknown protein [Arabidopsis thaliana] (TAIR:AT1G80520.1); similar to unnamed protein product [Vitis vinifera] (GB:CAO45007.1); contains InterPro domain Sterile alpha motif homology (InterPro:IPR010993) | chr1:5425709-5426317 FORWARD affx|C37_07004;
Cit.5502.1.S1_at	11.4216	11.4051	9.85373	9.65113	-1.66093	12.022	11.6581	9.69727	9.90138	-2.04075	affx|C37_07005;
Cit.5510.1.S1_at	5.24582	5.12739	3.98769	4.28568	-1.04992	6.69566	6.06163	3.95146	4.6506	-2.07762	moderately similar to ( 320)AT1G03220| Symbols: | extracellular dermal glycoprotein, putative / EDGP, putative | chr1:787143-788444 FORWARDweakly similar to ( 189)7SBG2_SOYBN affx|C37_07015;
Cit.5514.1.S1_at	7.56664	7.49029	10.3001	10.3239	2.78356	6.39336	6.71667	10.3033	10.2559	3.72455	weakly similar to ( 187)AT3G63060| Symbols: EDL3 | EDL3 (EID1-LIKE 3) | chr3:23311613-23312431 REVERSE affx|C37_07022;
Cit.552.1.S1_at	5.45507	5.28039	6.86134	6.45443	1.29016	5.17413	4.58928	5.6277	5.77428	0.819284	highly similar to ( 761)AT5G49630| Symbols: AAP6 | AAP6 (AMINO ACID PERMEASE 6); amino acid transmembrane transporter | chr5:20159907-20163667 REVERSE affx|C37_00667;
Cit.5526.1.S1_s_at	7.76765	7.76223	7.33781	7.02723	-0.582423	8.45323	8.37231	7.01564	7.3263	-1.2418	moderately similar to ( 382)AT3G13110| Symbols: SAT-1, SAT-A, SAT3, AtSerat2;2 | AtSerat2;2 (SERINE ACETYLTRANSFERASE 1); serine O-acetyltransferase | chr3:4214946-4216121 REVERSE affx|C37_07039;
Cit.5545.1.S1_s_at	5.97043	5.97621	7.11753	7.18028	1.17559	5.90038	6.10734	7.08122	7.09062	1.08206	weakly similar to ( 148)AT4G18370| Symbols: DEG5, DEGP5, HHOA | DEG5/DEGP5/HHOA (DEGP PROTEASE 5); serine-type peptidase/ trypsin | chr4:10149246-10151062 FORWARD affx|C37_07062;
Cit.5593.1.S1_s_at	7.8093	7.9752	8.70956	8.8004	0.862728	7.80489	7.56813	8.83586	8.91874	1.19079	highly similar to ( 507)AT3G58040| Symbols: | seven in absentia (SINA) family protein | chr3:21500589-21502062 FORWARDweakly similar to ( 165)SINAL_DROME affx|C37_07126;
Cit.5624.1.S1_at	7.7589	7.79276	9.29371	9.42546	1.58376	8.37635	8.08486	9.59596	9.62854	1.38164	moderately similar to ( 349)AT5G40240| Symbols: | nodulin MtN21 family protein | chr5:16099553-16101694 REVERSE affx|C37_07179;
Cit.5650.1.S1_at	6.23567	6.34919	5.23316	5.34891	-1.00139	6.18095	5.92763	5.2164	5.13225	-0.879964	weakly similar to ( 191)AT1G77210| Symbols: | sugar transporter, putative | chr1:29013930-29015874 REVERSEweakly similar to ( 161)STA_RICCO affx|C37_07216;
Cit.5658.1.S1_at	9.44266	9.4999	8.25302	8.41015	-1.1397	8.63588	8.93084	8.0914	8.2416	-0.616861	moderately similar to ( 395)AT2G41290| Symbols: | strictosidine synthase family protein | chr2:17217677-17219982 REVERSEweakly similar to ( 191)STSY_CATRO affx|C37_07226;
Cit.5660.1.S1_s_at	6.6846	6.61182	7.74094	7.88555	1.16503	6.62921	6.64461	7.37712	7.25854	0.68092	affx|C37_07229;
Cit.5677.1.S1_at	5.68956	5.70816	6.98759	6.44929	1.01958	6.32686	5.7743	7.22367	7.25606	1.18928	moderately similar to ( 229)AT3G47620| Symbols: ATTCP14 | TCP family transcription factor, putative | chr3:17569989-17571458 FORWARD affx|C37_07249;
Cit.5682.1.S1_s_at	7.69894	7.95123	7.30615	7.18028	-0.581871	7.84487	7.82367	6.88654	6.74273	-1.01964	weakly similar to ( 126)AT5G12840| Symbols: EMB2220, HAP2, ATHAP2A | HAP2A (EMBRYO DEFECTIVE 2220); transcription factor | chr5:4051150-4052964 REVERSE affx|C37_07257;
Cit.5687.1.S1_at	5.10217	5.4147	6.25013	6.32942	1.03134	5.39269	5.22251	6.76044	6.26186	1.20355	moderately similar to ( 338)AT1G62960| Symbols: ACS10 | ACS10 (ACC SYNTHASE 10); 1-aminocyclopropane-1-carboxylate synthase | chr1:23321936-23323894 REVERSEmoderately similar to ( 229)1A1C_MALDO affx|C37_07262;
Cit.5693.1.S1_at	7.19644	7.34012	8.36664	8.22863	1.02935	7.58556	7.80911	7.79955	8.04924	0.227061	moderately similar to ( 249)AT3G22660| Symbols: | rRNA processing protein-related | chr3:8016244-8017125 REVERSE affx|C37_07268;
Cit.5702.1.S1_s_at	5.53718	5.65969	7.08612	6.76722	1.32824	6.17539	5.80589	7.1628	7.01472	1.09812	moderately similar to ( 345)AT3G03770| Symbols: | leucine-rich repeat transmembrane protein kinase, putative | chr3:945310-948443 REVERSEvery weakly similar to (89.7)PSKR_DAUCA affx|C37_07280;
Cit.5725.1.S1_at	5.05594	4.8924	3.91173	3.62071	-1.20795	3.69325	3.47161	3.11614	3.61037	-0.219172	moderately similar to ( 483)AT5G66460| Symbols: | (1-4)-beta-mannan endohydrolase, putative | chr5:26556137-26558063 REVERSE affx|C37_07314;
Cit.573.1.S1_at	3.75672	3.61037	3.49767	3.80737	-0.0310245	4.55386	4.91323	3.19398	3.33092	-1.47109	highly similar to ( 734)AT5G20620| Symbols: UBQ4 | UBQ4 (ubiquitin 4); protein binding | chr5:6973317-6974465 REVERSEweakly similar to ( 150)UBIQ_WHEAT affx|C37_00693;
Cit.5746.1.S1_at	4.33656	3.98934	5.27011	5.21379	1.07899	4.33119	5.14911	4.82192	4.75642	0.0490174	moderately similar to ( 389)AT4G38360| Symbols: | similar to unknown protein [Arabidopsis thaliana] (TAIR:AT1G77220.1); similar to MAP kinase activating protein-like [Oryza sativa (japonica cultivar-group)] (GB:BAD61807.1); similar to unnamed protein product [Vitis vinifera] (GB:CAO47512.1); contains InterPro domain Protein of unknown function DUF300 (InterPro:IPR005178) | chr4:17967383-17969792 …
Cit.5754.1.S1_at	3.83237	4.14638	4.64826	4.69381	0.681664	4.20981	4.2818	5.91721	5.21078	1.31819	moderately similar to ( 489)AT3G54720| Symbols: COP2, HPT, PT, AMP1 | AMP1 (ALTERED MERISTEM PROGRAM 1); dipeptidase | chr3:20265830-20268793 REVERSE affx|C37_07349;
Cit.5759.1.S1_at	8.67694	8.51824	8.16391	8.11661	-0.457327	8.4594	8.97936	7.43676	7.46183	-1.27009	highly similar to ( 541)AT3G26560| Symbols: | ATP-dependent RNA helicase, putative | chr3:9751359-9754956 REVERSE affx|C37_07355;
Cit.5770.1.S1_s_at	6.06777	6.527	7.32966	7.49389	1.11439	5.5826	6.01764	6.88453	7.05602	1.17016	affx|C37_07367;
Cit.5793.1.S1_at	5.44497	5.27834	6.73495	6.87956	1.4456	5.08033	4.86012	7.60537	7.23555	2.45024	weakly similar to ( 122)AT3G03341| Symbols: | similar to Os01g0644200 [Oryza sativa (japonica cultivar-group)] (GB:NP_001043697.1); similar to unknown [Picea sitchensis] (GB:ABK22613.1) | chr3:790345-790563 REVERSE affx|C37_07403;
Cit.5793.1.S1_s_at	7.97044	8.0311	9.44693	9.4409	1.44315	7.2121	7.10398	9.89075	9.85666	2.71566	weakly similar to ( 122)AT3G03341| Symbols: | similar to Os01g0644200 [Oryza sativa (japonica cultivar-group)] (GB:NP_001043697.1); similar to unknown [Picea sitchensis] (GB:ABK22613.1) | chr3:790345-790563 REVERSE affx|C37_07403;
Cit.580.1.S1_x_at	7.65633	7.6074	6.21776	6.76985	-1.13806	6.93913	6.30597	6.46363	6.37481	-0.203327	weakly similar to ( 170)AT3G04720| Symbols: HEL, PR-4, PR4 | PR4 (PATHOGENESIS-RELATED 4) | chr3:1285697-1286537 REVERSEmoderately similar to ( 202)PR4A_TOBAC affx|C37_00701;
Cit.5824.1.S1_at	11.3606	11.2497	9.28783	9.17785	-2.0723	11.071	10.9987	9.41638	9.39424	-1.62957	weakly similar to ( 140)AT1G07350| Symbols: | transformer serine/arginine-rich ribonucleoprotein, putative | chr1:2258814-2259584 REVERSE affx|C37_07445;
Cit.5847.1.S1_at	6.13332	6.31722	7.2307	7.29273	1.03644	6.35481	6.36723	6.83478	6.87955	0.496147	moderately similar to ( 276)AT3G08950| Symbols: | electron transport SCO1/SenC family protein | chr3:2727290-2729294 FORWARD affx|C37_07477;
Cit.585.1.S1_s_at	7.27992	7.29107	6.62589	6.34454	-0.800284	7.53325	7.56845	6.45479	6.23476	-1.20607	weakly similar to ( 181)AT2G32720| Symbols: B5 #4 | B5 #4 (cytochrome b5 family protein #4); heme binding / transition metal ion binding | chr2:13884090-13885524 REVERSEweakly similar to ( 169)CYB5_ORYSA affx|C37_00706;
Cit.5856.1.S1_at	6.43269	6.62738	8.87286	8.81408	2.31344	7.18994	7.71292	8.77253	8.81355	1.34161	moderately similar to ( 204)AT5G06690| Symbols: | (THIOREDOXIN-LIKE 5); thiol-disulfide exchange intermediate | chr5:2060853-2061957 REVERSE affx|C37_07491;
Cit.5862.1.S1_s_at	5.75909	5.98418	6.63245	6.47161	0.680396	5.55294	5.44697	6.80435	6.89772	1.35108	moderately similar to ( 246)AT1G78580| Symbols: TPS1, ATTPS1 | ATTPS1 (TREHALOSE-6-PHOSPHATE SYNTHASE); transferase, transferring glycosyl groups | chr1:29557388-29562375 REVERSE affx|C37_07502;
Cit.5874.1.S1_s_at	5.63792	5.43719	6.17266	6.15262	0.625083	6.03419	6.55145	7.33995	7.34444	1.04938	weakly similar to ( 197)AT1G08650| Symbols: PPCK1 | PPCK1 (PHOSPHOENOLPYRUVATE CARBOXYLASE KINASE); kinase | chr1:2752209-2753235 FORWARDweakly similar to ( 116)CDPK2_MAIZE affx|C37_07516;
Cit.5888.1.S1_at	5.99705	5.81416	4.60798	4.6074	-1.29791	6.02179	5.17352	4.68744	4.29385	-1.10701	weakly similar to ( 122)AT3G16720| Symbols: ATL2 | ATL2 (Arabidopsis T?xicos en Levadura 2); protein binding / zinc ion binding | chr3:5692886-5693800 FORWARDvery weakly similar to (86.7)EL5_ORYSA affx|C37_07534;
Cit.5925.1.S1_at	7.72833	7.9271	8.9376	8.92792	1.10505	8.05814	8.22765	8.74238	8.68566	0.57112	very weakly similar to (94.0)AT5G59050| Symbols: | unknown protein | chr5:23859075-23859745 REVERSE affx|C37_07589;
Cit.5970.1.S1_at	8.57031	8.673	9.19194	9.11847	0.533547	8.4818	8.67527	9.68014	9.65851	1.09079	moderately similar to ( 325)AT5G61430| Symbols: ANAC100, ATNAC5 | ANAC100/ATNAC5 (Arabidopsis NAC domain containing protein 100); transcription factor | chr5:24718554-24719779 REVERSEweakly similar to ( 187)NAC77_ORYSA affx|C37_07659;
Cit.5984.1.S1_at	4.11128	4.18358	5.82251	5.3314	1.42953	3.54459	4.53042	3.98369	4.67556	0.292122	weakly similar to ( 139)AT3G23240| Symbols: ATERF1, ERF1 | ATERF1/ERF1 (ETHYLENE RESPONSE FACTOR 1); DNA binding / transcription activator/ transcription factor | chr3:8295712-8296368 FORWARD affx|C37_07677;
Cit.5997.1.S1_s_at	5.12437	5.29618	6.35192	6.37976	1.15557	5.52012	5.1526	6.42981	6.38886	1.07298	moderately similar to ( 477)AT2G26850| Symbols: | F-box family protein | chr2:11456447-11457967 REVERSE affx|C37_07695;
Cit.6011.1.S1_at	6.13439	6.23866	7.29524	7.38447	1.15333	6.77809	6.60976	7.46964	7.32624	0.704017	weakly similar to ( 110)AT5G59770| Symbols: | similar to PAS2 (PASTICCINO 2) [Arabidopsis thaliana] (TAIR:AT5G10480.1); similar to PAS2 (PASTICCINO 2) [Arabidopsis thaliana] (TAIR:AT5G10480.2); similar to unnamed protein product [Vitis vinifera] (GB:CAO21719.1); contains InterPro domain Protein-tyrosine phosphatase-like, PTPLA (InterPro:IPR007482) | chr5:24096747-24098421 REVERSE affx|C37_07714;
Cit.6011.1.S1_s_at	7.43843	7.34571	8.34325	8.31099	0.935045	7.6391	7.49093	8.61358	8.60041	1.04198	weakly similar to ( 110)AT5G59770| Symbols: | similar to PAS2 (PASTICCINO 2) [Arabidopsis thaliana] (TAIR:AT5G10480.1); similar to PAS2 (PASTICCINO 2) [Arabidopsis thaliana] (TAIR:AT5G10480.2); similar to unnamed protein product [Vitis vinifera] (GB:CAO21719.1); contains InterPro domain Protein-tyrosine phosphatase-like, PTPLA (InterPro:IPR007482) | chr5:24096747-24098421 REVERSE affx|C37_07714;
Cit.6012.1.S1_at	6.24969	6.18715	7.63325	7.54017	1.36829	6.75334	6.75791	7.66082	7.46331	0.806442	moderately similar to ( 218)AT5G59770| Symbols: | similar to PAS2 (PASTICCINO 2) [Arabidopsis thaliana] (TAIR:AT5G10480.1); similar to PAS2 (PASTICCINO 2) [Arabidopsis thaliana] (TAIR:AT5G10480.2); similar to unnamed protein product [Vitis vinifera] (GB:CAO21719.1); contains InterPro domain Protein-tyrosine phosphatase-like, PTPLA (InterPro:IPR007482) | chr5:24096747-24098421 REVERSE affx|C37_077…
Cit.6038.1.S1_s_at	4.53861	4.48232	5.63978	5.16012	0.889485	4.536	4.42552	5.58019	5.42973	1.0242	affx|C37_07752;
Cit.6043.1.S1_at	10.3487	10.2214	9.03021	9.14919	-1.19536	9.98462	9.48342	8.94251	8.96864	-0.778444	weakly similar to ( 166)AT2G22430| Symbols: ATHB6 | ATHB6 (ARABIDOPSIS THALIANA HOMEOBOX PROTEIN 6); transcription factor | chr2:9533550-9534692 REVERSE affx|C37_07766;
Cit.6048.1.S1_s_at	9.58176	9.58551	8.99533	8.59895	-0.786496	9.86724	9.22276	8.25693	8.38112	-1.22597	weakly similar to ( 151)AT3G56400| Symbols: ATWRKY70, WRKY70 | WRKY70 (WRKY DNA-binding protein 70); transcription factor | chr3:20920061-20921388 REVERSE affx|C37_07774;
Cit.6068.1.S1_s_at	6.95189	6.87248	6.22703	5.99546	-0.800939	6.65172	6.87831	5.71435	5.76245	-1.02661	affx|C37_07803;
Cit.6076.1.S1_s_at	11.2555	11.3098	9.6021	9.84223	-1.56046	11.3689	11.082	9.85538	9.88178	-1.35689	weakly similar to ( 198)AT1G22990| Symbols: | heavy-metal-associated domain-containing protein / copper chaperone (CCH)-related | chr1:8139210-8140034 FORWARD affx|C37_07813;
Cit.6082.1.S1_at	8.37294	8.41925	7.93121	7.72852	-0.56623	8.23758	8.57053	7.31562	7.10907	-1.19171	moderately similar to ( 226)ATCG00780| Symbols: RPL14 | encodes a chloroplast ribosomal protein L14, a constituent of the large subunit of the ribosomal complex | chrC:80696-81064 REVERSEmoderately similar to ( 230)RK14_TOBAC affx|C37_07820;
Cit.6087.1.S1_at	8.65501	8.5792	6.6302	6.978	-1.81301	7.99944	7.84532	6.31722	6.37871	-1.57441	moderately similar to ( 432)AT5G44730| Symbols: | haloacid dehalogenase-like hydrolase family protein | chr5:18062815-18063746 REVERSE affx|C37_07827;
Cit.6093.1.S1_at	3.38121	3.37964	5.37699	3.94314	1.27964	3.04622	3.28744	3.31855	3.31178	0.148335	moderately similar to ( 428)AT5G05260| Symbols: CYP79A2 | CYP79A2 (CYTOCHROME P450 79A2); oxygen binding | chr5:1559779-1561766 REVERSEmoderately similar to ( 393)C79A1_SORBI affx|C37_07833;
Cit.6094.1.S1_s_at	5.20945	5.17991	6.21744	6.47993	1.15401	3.88035	4.04591	3.98198	4.97628	0.516004	weakly similar to ( 135)AT3G28857| Symbols: | transcription regulator | chr3:10857018-10857550 REVERSE affx|C37_07834;
Cit.6134.1.S1_at	5.91548	5.61417	3.7667	3.45065	-2.15615	6.25954	5.33204	3.86488	3.69933	-2.01369	weakly similar to ( 129)AT5G43650| Symbols: | basic helix-loop-helix (bHLH) family protein | chr5:17550537-17551985 REVERSE affx|C37_07894;
Cit.6148.1.S1_s_at	6.16283	6.44786	6.53873	6.41484	0.171441	5.76652	5.29065	6.70429	6.81416	1.23064	weakly similar to ( 196)AT1G14150| Symbols: | oxygen evolving enhancer 3 (PsbQ) family protein | chr1:4839882-4840629 FORWARD affx|C37_07916;
Cit.6151.1.S1_at	5.94555	5.45536	6.75716	6.5628	0.959519	5.47505	4.84154	6.76515	6.73046	1.58951	moderately similar to ( 317)AT5G17170| Symbols: ENH1 | ENH1 (ENHANCER OF SOS3-1) | chr5:5649337-5650837 FORWARD affx|C37_07924;
Cit.6151.1.S1_s_at	7.53254	7.27893	7.96612	7.88029	0.51747	7.15408	6.56819	8.34184	8.43899	1.52928	moderately similar to ( 317)AT5G17170| Symbols: ENH1 | ENH1 (ENHANCER OF SOS3-1) | chr5:5649337-5650837 FORWARD affx|C37_07924;
Cit.6161.1.S1_at	6.26963	5.99892	7.21479	7.086	1.01612	6.21514	6.52633	6.76597	6.97403	0.499269	weakly similar to ( 170)AT3G08670| Symbols: | similar to unknown protein [Arabidopsis thaliana] (TAIR:AT3G51540.1); similar to hypothetical protein [Vitis vinifera] (GB:CAN71240.1) | chr3:2633952-2636542 FORWARD affx|C37_07937;
Cit.6178.1.S1_at	4.77474	4.75017	6.30359	6.39106	1.58487	5.36669	5.68582	6.81612	7.04755	1.40558	affx|C37_07961;
Cit.6185.1.S1_at	8.39874	8.46435	6.90311	7.22863	-1.36567	7.84633	7.98265	6.7472	6.93441	-1.07369	affx|C37_07973;
Cit.6187.1.S1_at	4.95617	4.8902	6.06169	5.86399	1.03965	7.10431	7.46408	6.91441	6.48561	-0.584188	highly similar to ( 658)AT1G15520| Symbols: PDR12, ATPDR12 | ATPDR12/PDR12 (PLEIOTROPIC DRUG RESISTANCE 12); ATPase, coupled to transmembrane movement of substances | chr1:5331988-5338170 REVERSEhighly similar to ( 657)PDR1_TOBAC affx|C37_07975;
Cit.62.1.S1_at	3.779	3.80957	4.56651	5.09542	1.03668	3.4468	4.43167	3.85423	3.85423	-0.0850033	weakly similar to ( 127)AT3G52590| Symbols: EMB2167, ERD16, UBQ1 | UBQ1 (EARLY-RESPONSIVE TO DEHYDRATION 16, UBIQUITIN EXTENSION PROTEIN 1); protein binding | chr3:19516646-19517659 FORWARDweakly similar to ( 125)UBIQ_WHEAT affx|C37_00045;
Cit.6216.1.S1_s_at	5.25917	5.4615	5.37804	5.42843	0.0429019	5.69729	5.71789	3.716	4.11308	-1.79305	moderately similar to ( 274)AT5G22450| Symbols: | similar to unknown protein [Arabidopsis thaliana] (TAIR:AT2G19390.1); similar to unnamed protein product [Vitis vinifera] (GB:CAO48752.1) | chr5:7437148-7442859 REVERSE affx|C37_08020;
Cit.6231.1.S1_s_at	5.4391	5.42789	6.41271	6.45501	1.00037	4.67506	4.82899	5.98269	5.89252	1.18558	moderately similar to ( 285)AT4G23180| Symbols: RLK4, CRK10 | CRK10 (CYSTEINE-RICH RLK10); kinase | chr4:12138182-12140791 FORWARDweakly similar to ( 154)PSKR_DAUCA affx|C37_08047;
Cit.6244.1.S1_at	8.13578	8.1354	8.26412	8.69362	0.343278	6.92913	6.7294	8.18987	8.29788	1.41461	weakly similar to ( 178)AT5G24800| Symbols: ATBZIP9, BZO2H2 | ATBZIP9/BZO2H2 (BASIC LEUCINE ZIPPER O2 HOMOLOG 2); DNA binding / protein heterodimerization/ transcription factor | chr5:8515262-8516544 FORWARDweakly similar to ( 114)CPRF2_PETCR affx|C37_08066;
Cit.6301.1.S1_at	6.87296	6.88893	6.43784	6.41795	-0.45305	7.825	7.4399	6.57714	6.53728	-1.07524	moderately similar to ( 405)AT5G01250| Symbols: | alpha 1,4-glycosyltransferase family protein / glycosyltransferase sugar-binding DXD motif-containing protein | chr5:102369-103592 REVERSE affx|C37_08159;
Cit.6325.1.S1_at	4.41038	4.73582	4.98781	5.19787	0.519737	4.15306	4.4148	5.26642	5.3785	1.03853	highly similar to ( 650)AT1G25530| Symbols: | lysine and histidine specific transporter, putative | chr1:8964814-8967378 REVERSE affx|C37_08200;
Cit.6330.1.S1_s_at	5.65307	5.445	6.68445	6.59323	1.08981	5.59588	5.9988	6.48482	6.55798	0.72406	weakly similar to ( 132)AT5G20540| Symbols: ATBRXL4, BRX-LIKE4 | ATBRXL4/BRX-LIKE4 (BREVIS RADIX-LIKE 4) | chr5:6947945-6951762 FORWARD affx|C37_08212;
Cit.6342.1.S1_at	4.8536	4.90679	4.27417	4.28504	-0.600592	4.73954	5.79017	4.31795	3.74177	-1.235	weakly similar to ( 152)AT2G29420| Symbols: GST25, ATGSTU7 | ATGSTU7 (GLUTATHIONE S-TRANSFERASE 25); glutathione transferase | chr2:12625188-12625948 REVERSEweakly similar to ( 183)GSTX6_SOYBN affx|C37_08229;
Cit.6394.1.S1_at	4.78215	4.45335	5.92028	5.84696	1.26587	5.24648	4.89033	5.70936	5.71838	0.645464	affx|C37_08305;
Cit.6412.1.S1_at	8.90098	8.99712	7.78822	7.8543	-1.12779	9.10269	9.31487	7.87692	7.8497	-1.34547	weakly similar to ( 130)AT2G33580| Symbols: | protein kinase family protein / peptidoglycan-binding LysM domain-containing protein | chr2:14226924-14228918 REVERSEweakly similar to ( 112)NORK_PEA affx|C37_08338;
Cit.6420.1.S1_s_at	5.36403	5.15202	4.28638	4.08365	-1.07301	4.8024	5.00772	4.84051	4.2984	-0.335602	moderately similar to ( 275)AT1G44446| Symbols: ATCAO, CAO, CH1 | CH1 (CHLOROPHYLL B BIOSYNTHESIS); chlorophyllide a oxygenase | chr1:16851572-16853592 REVERSEmoderately similar to ( 274)CAO_ORYSA affx|C37_08352;
Cit.6445.1.S1_at	5.88094	5.57638	6.64021	6.34196	0.762424	5.47911	5.70794	6.73242	6.77058	1.15798	moderately similar to ( 221)AT1G58440| Symbols: SQE1, XF1 | XF1 (SQUALENE EPOXIDASE 1); oxidoreductase | chr1:21717759-21720911 REVERSEmoderately similar to ( 223)ERG1_PANGI affx|C37_08394;
Cit.6445.1.S1_s_at	7.04557	6.76337	7.66584	7.71477	0.785833	6.98469	6.5546	7.7435	8.13441	1.16931	moderately similar to ( 221)AT1G58440| Symbols: SQE1, XF1 | XF1 (SQUALENE EPOXIDASE 1); oxidoreductase | chr1:21717759-21720911 REVERSEmoderately similar to ( 223)ERG1_PANGI affx|C37_08394;
Cit.6446.1.S1_at	6.85454	6.99234	5.3777	4.79712	-1.83603	6.71582	6.43085	4.56827	4.73835	-1.92003	weakly similar to ( 109)AT5G57510| Symbols: | unknown protein | chr5:23306390-23306782 REVERSE affx|C37_08396;
Cit.6447.1.S1_s_at	7.50224	7.71718	7.68033	7.78729	0.1241	6.65639	6.61936	7.72113	7.80345	1.12441	weakly similar to ( 124)AT3G48660| Symbols: | similar to unknown protein [Arabidopsis thaliana] (TAIR:AT5G63500.1); similar to hypothetical protein [Phaseolus vulgaris] (GB:AAQ09000.1) | chr3:18040644-18041118 FORWARD affx|C37_08397;
Cit.6480.1.S1_s_at	5.44387	5.26953	6.42599	6.41878	1.06569	5.08462	5.73701	6.12552	6.44515	0.874518	moderately similar to ( 201)AT5G60210| Symbols: | cytoplasmic linker protein-related | chr5:24260755-24262858 REVERSE affx|C37_08447;
Cit.6493.1.S1_at	5.93692	5.9365	6.81545	7.24878	1.09541	5.89674	5.91536	6.67037	6.83064	0.844452	affx|C37_08465;
Cit.6512.1.S1_at	7.88869	7.85791	8.20258	8.15823	0.307104	7.31403	7.03587	9.06708	9.04724	1.88221	weakly similar to ( 177)AT5G07020| Symbols: | proline-rich family protein | chr5:2180670-2182285 REVERSE affx|C37_08493;
Cit.6542.1.S1_at	7.63745	7.29421	6.42399	6.42674	-1.04047	7.12768	7.09387	6.21207	6.33866	-0.835412	weakly similar to ( 192)AT2G38650| Symbols: GAUT7, LGT7 | GAUT7/LGT7 (GALACTURONOSYLTRANSFERASE 7); polygalacturonate 4-alpha-galacturonosyltransferase/ transferase, transferring glycosyl groups | chr2:16168934-16172601 REVERSE affx|C37_08548;
Cit.6576.1.S1_at	3.53667	3.29951	5.31378	5.04339	1.76049	4.14996	4.22369	5.39225	5.94262	1.48061	weakly similar to ( 157)AT4G25990| Symbols: CIL | CIL | chr4:13191946-13193552 REVERSE affx|C37_08599;
Cit.6581.1.S1_at	6.05945	5.9768	6.8254	6.7959	0.792521	5.28745	5.47482	7.17786	7.28479	1.85019	weakly similar to ( 169)AT3G50410| Symbols: OBP1 | OBP1 (OBF BINDING PROTEIN 1); DNA binding / transcription factor | chr3:18720853-18721614 FORWARDweakly similar to ( 115)PBF_MAIZE affx|C37_08606;
Cit.6671.1.S1_s_at	7.26993	7.09066	7.24753	7.59126	0.239098	5.18686	5.23087	7.09234	7.51839	2.0965	very weakly similar to (80.9)AT5G19875| Symbols: | similar to unknown protein [Arabidopsis thaliana] (TAIR:AT2G31940.1); similar to hypothetical protein MtrDRAFT_AC155880g29v2 [Medicago truncatula] (GB:ABN08129.1) | chr5:6718414-6718785 FORWARD affx|C37_08755;
Cit.6721.1.S1_at	6.94049	6.82552	8.09501	8.15127	1.24014	7.34751	7.15042	8.15231	8.00872	0.831551	weakly similar to ( 117)AT2G32710| Symbols: ACK2, ICK7, KRP4 | KRP4 (KIP-RELATED PROTEIN 4) | chr2:13880573-13882427 FORWARD affx|C37_08834;
Cit.6738.1.S1_at	5.96717	5.99762	4.73831	4.61968	-1.3034	6.18974	5.57473	5.05414	4.92019	-0.895069	weakly similar to ( 119)AT3G14470| Symbols: | disease resistance protein (NBS-LRR class), putative | chr3:4857947-4861111 FORWARD affx|C37_08864;
Cit.6741.1.S1_at	5.36945	5.13396	6.36035	6.19318	1.02506	5.49659	5.54528	5.67709	5.94057	0.287898	weakly similar to ( 164)AT4G12750| Symbols: | sequence-specific DNA binding / transcription factor | chr4:7498006-7503640 REVERSE affx|C37_08870;
Cit.6751.1.S1_s_at	6.60145	6.80749	7.89512	7.76035	1.12326	6.74068	6.76599	7.5403	7.74355	0.888589	affx|C37_08882;
Cit.6781.1.S1_at	5.51769	5.75162	3.02287	2.82257	-2.71194	5.37932	5.22342	2.60503	2.69342	-2.65214	weakly similar to ( 181)AT4G25490| Symbols: DREB1B, CBF1 | CBF1 (C-REPEAT/DRE BINDING FACTOR 1); DNA binding / transcription activator/ transcription factor | chr4:13021931-13022572 REVERSE affx|C37_08928;
Cit.6818.1.S1_at	7.49429	7.37461	8.36801	8.44739	0.973251	7.06043	7.2041	8.5569	8.39517	1.34377	moderately similar to ( 216)AT3G03773| Symbols: | Identical to Uncharacterized protein At3g03773 [Arabidopsis Thaliana] (GB:Q6ID70;GB:Q6DSR5); similar to glycine-rich protein [Arabidopsis thaliana] (TAIR:AT4G02450.1); similar to putative ripening regulated protein [Oryza sativa (japonica cultivar-group)] (GB:AAT78841.1); contains InterPro domain HSP20-like chaperone (InterPro:IPR008978); contains…
Cit.6856.1.S1_s_at	6.44731	6.49234	6.69548	6.70138	0.228606	6.23632	5.76652	7.0527	7.19281	1.12133	affx|C37_09051;
Cit.6888.1.S1_at	5.04544	4.15065	3.54745	3.55807	-1.04529	4.41811	4.69135	3.72928	3.75862	-0.810784	moderately similar to ( 220)AT2G18280| Symbols: AtTLP2 | AtTLP2 (TUBBY LIKE PROTEIN 2); phosphoric diester hydrolase/ transcription factor | chr2:7953836-7955258 FORWARD affx|C37_09101;
Cit.6897.1.S1_at	6.55549	6.50692	7.24683	7.15463	0.669523	6.75457	6.31619	7.52765	7.54756	1.00223	moderately similar to ( 338)AT3G10760| Symbols: | myb family transcription factor | chr3:3369819-3370826 FORWARD affx|C37_09115;
Cit.6906.1.S1_at	4.48451	4.44926	3.91173	3.59567	-0.713185	4.28916	4.15675	2.79034	3.17729	-1.23914	weakly similar to ( 115)AT5G40460| Symbols: | similar to unknown protein [Arabidopsis thaliana] (TAIR:AT3G27630.1); similar to hypothetical protein [Vitis vinifera] (GB:CAN59885.1) | chr5:16219693-16220031 FORWARD affx|C37_09134;
Cit.6918.1.S1_at	4.82988	4.81959	6.22454	6.31903	1.44705	5.01814	4.8569	6.00436	5.84586	0.987588	weakly similar to ( 134)AT5G49900| Symbols: | catalytic | chr5:20314461-20319245 REVERSE affx|C37_09157;
Cit.6919.1.S1_at	6.14875	6.04506	7.7421	7.59664	1.57247	7.23206	7.29903	7.30127	7.27133	0.0207529	very weakly similar to (91.7)AT2G26650| Symbols: AKT1 | AKT1 (ARABIDOPSIS K TRANSPORTER 1); cyclic nucleotide binding / inward rectifier potassium channel | chr2:11339043-11343522 REVERSEvery weakly similar to (90.9)AKT1_ORYSA affx|C37_09160;
Cit.6937.1.S1_at	5.66557	5.91524	5.31422	5.17097	-0.547806	6.52477	6.82432	4.57127	5.15406	-1.81188	affx|C37_09196;
Cit.7013.1.S1_at	4.72326	4.33418	5.68812	5.50392	1.0673	4.87098	5.0047	5.36238	5.4255	0.456099	weakly similar to ( 158)AT4G31980| Symbols: | similar to unknown protein [Arabidopsis thaliana] (TAIR:AT5G11290.1); similar to unnamed protein product [Vitis vinifera] (GB:CAO46056.1); similar to hypothetical protein [Vitis vinifera] (GB:CAN68458.1); contains InterPro domain Protein of unknown function DUF862, eukaryotic (InterPro:IPR008580); contains InterPro domain Protein of unknown function D…
Cit.7045.1.S1_at	8.50597	8.46227	7.20263	7.24773	-1.25894	8.29348	7.92302	7.15022	7.13998	-0.96315	highly similar to ( 812)AT4G02500| Symbols: ATXT2 | ATXT2; UDP-xylosyltransferase/ transferase/ transferase, transferring glycosyl groups | chr4:1101638-1103345 FORWARD affx|C37_09413;
Cit.7047.1.S1_at	7.86869	7.83124	5.01974	5.02188	-2.82916	7.58208	7.84734	4.83477	4.37551	-3.10957	moderately similar to ( 331)AT5G01710| Symbols: | similar to methyltransferase [Arabidopsis thaliana] (TAIR:AT4G24805.1); similar to unnamed protein product [Vitis vinifera] (GB:CAO48800.1); contains InterPro domain Methyltransferase FkbM (InterPro:IPR006342) | chr5:263706-265247 REVERSE affx|C37_09415;
Cit.7052.1.S1_at	7.4388	7.39514	7.54824	7.19101	-0.0473405	7.84744	7.45674	6.39936	6.35938	-1.27272	affx|C37_09424;
Cit.7058.1.S1_at	3.69933	3.75102	6.36069	4.22012	1.56524	3.59369	3.59186	3.70473	3.80941	0.164294	moderately similar to ( 397)AT1G19250| Symbols: FMO1 | FMO1 (FLAVIN-DEPENDENT MONOOXYGENASE 1); monooxygenase | chr1:6650647-6653044 REVERSE affx|C37_09435;
Cit.7072.1.S1_at	7.15052	7.13371	6.22631	6.97648	-0.54072	6.60034	5.66122	7.15993	7.71379	1.30608	very weakly similar to ( 100)AT4G37310| Symbols: CYP81H1 | CYP81H1 (cytochrome P450, family 81, subfamily H, polypeptide 1); oxygen binding | chr4:17556146-17558827 REVERSE affx|C37_09461;
Cit.71.1.S1_s_at	6.83376	6.77533	8.06315	7.73908	1.09657	7.42899	7.46724	8.48861	8.56816	1.08027	moderately similar to ( 457)AT1G29920| Symbols: AB165, LHCB1.1, CAB2 | CAB2 (Chlorophyll a/b-binding protein 2); chlorophyll binding | chr1:10475073-10475876 REVERSEmoderately similar to ( 492)CB24_TOBAC affx|C37_00055;
Cit.710.1.S1_s_at	3.73482	4.04983	3.79191	3.8472	-0.0727672	4.13711	5.42963	3.50893	3.22668	-1.41557	highly similar to ( 577)AT5G03240| Symbols: UBQ3 | UBQ3 (POLYUBIQUITIN 3); protein binding | chr5:771975-772895 REVERSEweakly similar to ( 150)UBIQ_WHEAT affx|C37_00880;
Cit.7102.1.S1_s_at	5.56759	5.53187	6.23539	5.97527	0.555597	4.80213	5.39916	6.50211	6.32683	1.31383	weakly similar to ( 120)AT5G13410| Symbols: | immunophilin / FKBP-type peptidyl-prolyl cis-trans isomerase family protein | chr5:4299833-4301709 REVERSE affx|C37_09519;
Cit.7196.1.S1_at	4.8809	4.94739	5.60072	5.84493	0.808682	4.44406	4.41882	5.73257	5.68301	1.27635	moderately similar to ( 217)AT4G03620| Symbols: | myosin heavy chain-related | chr4:1607038-1608663 REVERSE affx|C37_09691;
Cit.721.1.S1_x_at	9.18521	9.42032	9.97755	10.0663	0.719146	5.58154	7.89429	8.99387	9.09672	2.30738	affx|C37_00899;
Cit.7295.1.S1_at	5.69563	5.65299	4.42002	4.5086	-1.21	5.74004	5.9555	5.29199	5.17967	-0.611939	very weakly similar to (93.2)AT5G59080| Symbols: | similar to unknown protein [Arabidopsis thaliana] (TAIR:AT5G02020.1); similar to unnamed protein product [Vitis vinifera] (GB:CAO15731.1) | chr5:23864917-23865629 REVERSE affx|C37_09859;
Cit.7296.1.S1_at	3.24697	3.0697	3.96204	4.36932	1.00735	3.36497	3.18648	3.99617	3.73761	0.59117	moderately similar to ( 273)AT3G05970| Symbols: LACS6 | LACS6 (LONG-CHAIN ACYL-COA SYNTHETASE 6) | chr3:1786516-1791752 REVERSE affx|C37_09861;
Cit.7334.1.S1_at	9.94517	10.0115	8.47519	8.62841	-1.42655	9.80188	9.42556	8.30281	8.4178	-1.25342	weakly similar to ( 150)AT5G17350| Symbols: | similar to unknown protein [Arabidopsis thaliana] (TAIR:AT3G03280.1); similar to unknown [Populus trichocarpa] (GB:ABK95625.1) | chr5:5718855-5719406 FORWARD affx|C37_09928;
Cit.7343.1.S1_at	5.68329	5.68155	5.5445	5.21812	-0.301108	5.08462	5.38209	3.91547	3.82976	-1.36074	moderately similar to ( 429)AT5G01830| Symbols: | armadillo/beta-catenin repeat family protein / U-box domain-containing protein | chr5:320980-323004 FORWARDweakly similar to ( 152)SPL11_ORYSA affx|C37_09937;
Cit.7351.1.S1_at	5.48287	5.45447	6.8779	6.84678	1.39367	4.69743	4.74217	6.15963	5.80759	1.26381	very weakly similar to (81.6)AT5G54300| Symbols: | similar to unknown protein [Arabidopsis thaliana] (TAIR:AT1G61260.1); similar to unnamed protein product [Vitis vinifera] (GB:CAO39207.1); contains InterPro domain Protein of unknown function DUF761, plant (InterPro:IPR008480) | chr5:22071496-22072568 REVERSE affx|C37_09946;
Cit.7423.1.S1_at	4.74741	4.24755	5.64693	5.92521	1.28859	4.48358	4.05565	5.00148	4.76221	0.612231	moderately similar to ( 268)AT5G10180| Symbols: SULTR2;1, AST68 | AST68 (Sulfate transporter 2.1) | chr5:3193226-3196819 FORWARD affx|C37_10064;
Cit.7431.1.S1_at	6.2172	6.0554	5.98944	6.1224	-0.0803813	6.65437	6.16847	5.1503	5.58396	-1.04429	weakly similar to ( 122)AT1G10340| Symbols: | ankyrin repeat family protein | chr1:3390477-3392483 REVERSE affx|C37_10078;
Cit.7482.1.S1_at	5.8622	6.10128	3.83832	3.51738	-2.30389	5.95106	5.77606	3.42937	3.27187	-2.51294	affx|C37_10161;
Cit.7504.1.S1_at	4.27839	4.02577	5.26243	5.13098	1.04463	4.673	3.80959	5.70697	5.71999	1.47218	moderately similar to ( 246)AT2G39470| Symbols: PPL2 | PPL2 (PSBP-LIKE PROTEIN 2); calcium ion binding | chr2:16483413-16484480 FORWARD affx|C37_10197;
Cit.7525.1.S1_at	4.67365	5.20677	4.68871	4.15813	-0.516792	5.31508	5.80805	3.77363	3.97911	-1.68519	weakly similar to ( 162)AT1G55860| Symbols: UPL1 | UPL1 (UBIQUITIN-PROTEIN LIGASE 1); ubiquitin-protein ligase | chr1:20883566-20899059 REVERSE affx|C37_10229;
Cit.753.1.S1_x_at	9.705	9.90914	8.44031	9.102	-1.03591	9.26514	8.27833	8.70818	8.7736	-0.0308482	weakly similar to ( 170)AT3G04720| Symbols: HEL, PR-4, PR4 | PR4 (PATHOGENESIS-RELATED 4) | chr3:1285697-1286537 REVERSEmoderately similar to ( 204)PR4A_TOBAC affx|C37_00952;
Cit.7615.1.S1_at	4.62883	4.6306	5.81983	5.96675	1.26357	4.79874	4.44696	6.74234	6.37168	1.93416	moderately similar to ( 201)AT4G22570| Symbols: APT3 | APT3 (ADENINE PHOSPHORIBOSYL TRANSFERASE 3); adenine phosphoribosyltransferase | chr4:11882321-11885261 REVERSEweakly similar to ( 192)APT1_WHEAT affx|C37_10361;
Cit.7626.1.S1_s_at	5.81379	5.25757	6.95469	6.70457	1.29395	5.69025	5.36081	6.61321	6.63375	1.09795	moderately similar to ( 278)AT5G15080| Symbols: | protein kinase, putative | chr5:4886417-4888558 FORWARDweakly similar to ( 144)NORK_PEA affx|C37_10376;
Cit.7654.1.S1_at	7.52828	7.55677	7.24926	7.28572	-0.275034	7.63481	7.33249	6.43063	6.37644	-1.08011	weakly similar to ( 151)AT4G08310| Symbols: | similar to unknown protein [Arabidopsis thaliana] (TAIR:AT1G44780.2); similar to unnamed protein product [Vitis vinifera] (GB:CAO61850.1) | chr4:5249044-5252136 REVERSE affx|C37_10419;
Cit.7656.1.S1_at	5.47683	5.54728	6.92626	7.17145	1.5368	5.44636	5.39916	7.18594	6.91689	1.62866	moderately similar to ( 202)AT1G52190| Symbols: | proton-dependent oligopeptide transport (POT) family protein | chr1:19438340-19442342 FORWARD affx|C37_10422;
Cit.7659.1.S1_at	7.69139	7.67864	6.94105	7.19781	-0.615584	7.76759	7.82776	6.57664	6.67482	-1.17194	moderately similar to ( 451)AT1G20270| Symbols: | oxidoreductase, 2OG-Fe(II) oxygenase family protein | chr1:7021373-7022913 REVERSE affx|C37_10425;
Cit.7667.1.S1_at	6.61708	6.58248	7.12337	7.07202	0.497914	5.50673	5.87066	6.97905	6.87507	1.23836	weakly similar to ( 196)AT1G69260| Symbols: | similar to unknown protein [Arabidopsis thaliana] (TAIR:AT1G13740.1); similar to unnamed protein product [Vitis vinifera] (GB:CAO41856.1); contains InterPro domain Protein of unknown function DUF1675 (InterPro:IPR012463) | chr1:26042977-26044233 FORWARD affx|C37_10440;
Cit.7690.1.S1_at	4.63929	4.67058	5.50438	5.84411	1.01931	4.24942	4.32845	4.81206	4.9201	0.577142	weakly similar to ( 102)AT1G52855| Symbols: | similar to unknown protein [Arabidopsis thaliana] (TAIR:AT3G15534.1); similar to unnamed protein product [Vitis vinifera] (GB:CAO39221.1) | chr1:19686805-19687011 REVERSE affx|C37_10483;
Cit.7743.1.S1_at	6.25973	6.04603	7.77037	7.62594	1.54528	6.24774	6.0789	7.27209	7.30428	1.12486	weakly similar to ( 144)AT5G52882| Symbols: | ATP binding / nucleoside-triphosphatase/ nucleotide binding | chr5:21451381-21455588 REVERSE affx|C37_10574;
Cit.7772.1.S1_at	6.45368	6.13839	7.45737	7.34704	1.10617	6.41072	6.50898	7.22462	7.29992	0.802414	moderately similar to ( 230)AT5G51910| Symbols: | TCP family transcription factor, putative | chr5:21111930-21112811 REVERSE affx|C37_10628;
Cit.7782.1.S1_at	7.13017	7.33623	5.96995	6.12949	-1.18348	6.31255	6.5445	5.37071	5.18527	-1.15053	moderately similar to ( 235)AT2G24630| Symbols: CSLC08, ATCSLC8, ATCSLC08 | ATCSLC08 (Cellulose synthase-like C8); transferase, transferring glycosyl groups | chr2:10478637-10481063 REVERSE affx|C37_10655;
Cit.7906.1.S1_at	4.45694	3.92904	5.65392	5.87061	1.56927	6.75649	5.60518	6.11446	6.42838	0.0905824	moderately similar to ( 215)AT4G31500| Symbols: SUR2, RNT1, RED1, ATR4, CYP83B1 | CYP83B1 (CYTOCHROME P450 MONOOXYGENASE 83B1); oxygen binding | chr4:15273683-15275277 REVERSEweakly similar to ( 192)C71A9_SOYBN affx|C37_10851;
Cit.7909.1.S1_s_at	5.90554	6.04315	6.01303	6.6346	0.349468	5.39189	5.07053	6.1548	6.42923	1.06081	weakly similar to ( 152)AT2G24490| Symbols: RPA2, ATRPA2, ROR1 | ATRPA2/ROR1/RPA2 (REPLICON PROTEIN A) | chr2:10405731-10407496 REVERSE affx|C37_10857;
Cit.7995.1.S1_at	9.07152	9.17003	9.13697	8.98435	-0.0601148	8.33643	8.69423	9.5165	9.56471	1.02527	weakly similar to ( 166)AT5G24120| Symbols: SIG5, SIGE | SIGE (RNA polymerase sigma subunit E); DNA binding / DNA-directed RNA polymerase/ sigma factor/ transcription factor | chr5:8157797-8159749 REVERSE affx|C37_10986;
Cit.803.1.S1_s_at	9.23584	9.59038	8.21008	8.01025	-1.30295	8.23988	8.54364	7.99316	7.79938	-0.495492	highly similar to ( 893)AT3G23920| Symbols: BMY7, TR-BAMY, BAM1 | BAM1/BMY7/TR-BAMY (BETA-AMYLASE 1); beta-amylase | chr3:8641729-8644206 FORWARDmoderately similar to ( 452)AMYB_MEDSA affx|C37_01017;
Cit.8127.1.S1_at	3.20548	3.56121	5.08503	5.18682	1.75258	3.67423	3.82783	4.70385	4.72939	0.965585	weakly similar to ( 192)LEA5_CITSI affx|C37_11143;
Cit.8203.1.S1_x_at	3.29139	4.06133	3.77115	3.76888	0.0936584	3.03911	3.98938	4.42163	4.93176	1.16245	affx|C37_11261;
Cit.8231.1.S1_s_at	11.662	11.7473	10.4064	10.7112	-1.14588	12.4818	12.1008	12.2445	12.1593	-0.089418	moderately similar to ( 465)AT2G01890| Symbols: PAP8, ATPAP8 | PAP8 (PURPLE ACID PHOSPHATASE PRECURSOR); protein serine/threonine phosphatase | chr2:396984-399167 REVERSE affx|C37_11303;
Cit.8244.1.S1_at	6.51726	6.37723	6.3999	6.14361	-0.175488	6.88754	7.34365	6.02474	5.691	-1.25773	highly similar to ( 565)AT4G39090| Symbols: RD19A, RD19 | RD19 (RESPONSIVE TO DEHYDRATION 19); cysteine-type peptidase | chr4:18215820-18217320 REVERSEhighly similar to ( 529)CYSP_PEA affx|C37_11318;
Cit.8259.1.S1_x_at	10.307	10.4488	9.47861	9.7612	-0.758026	10.2823	10.2462	8.92991	8.87902	-1.3598	moderately similar to ( 376)AT3G12500| Symbols: PR3, PR-3, CHI-B, B-CHI, ATHCHIB | ATHCHIB (BASIC CHITINASE); chitinase | chr3:3962508-3963952 REVERSEmoderately similar to ( 386)CHI1_TOBAC affx|C37_11338;
Cit.8262.1.S1_x_at	7.02332	7.02707	6.14063	6.27986	-0.814944	6.36012	6.48691	5.34831	5.05487	-1.22193	moderately similar to ( 324)AT3G12500| Symbols: PR3, PR-3, CHI-B, B-CHI, ATHCHIB | ATHCHIB (BASIC CHITINASE); chitinase | chr3:3962508-3963952 REVERSEmoderately similar to ( 331)CHI1_TOBAC affx|C37_11346;
Cit.8276.1.S1_x_at	7.35378	6.67255	6.37997	6.59525	-0.52555	6.96916	7.49027	5.52354	6.05741	-1.43924	moderately similar to ( 310)AT3G12500| Symbols: PR3, PR-3, CHI-B, B-CHI, ATHCHIB | ATHCHIB (BASIC CHITINASE); chitinase | chr3:3962508-3963952 REVERSEmoderately similar to ( 311)CHI1_TOBAC affx|C37_11364;
Cit.8277.1.S1_x_at	8.24545	7.96528	7.119	7.67708	-0.707323	8.00946	6.90451	6.50923	6.3729	-1.01592	moderately similar to ( 308)AT3G12500| Symbols: PR3, PR-3, CHI-B, B-CHI, ATHCHIB | ATHCHIB (BASIC CHITINASE); chitinase | chr3:3962508-3963952 REVERSEmoderately similar to ( 304)CHI1_TOBAC affx|C37_11366;
Cit.833.1.S1_at	6.10545	5.95304	5.38599	5.0503	-0.811103	6.47354	6.10697	5.16907	4.95426	-1.22859	weakly similar to ( 107)AT2G28430| Symbols: | similar to unknown [Populus trichocarpa] (GB:ABK94614.1) | chr2:12166813-12167464 REVERSE affx|C37_01060;
Cit.8339.1.S1_x_at	11.1924	11.3186	10.101	10.1761	-1.11696	11.6209	10.9879	11.1871	11.0937	-0.164014	affx|C37_11443;
Cit.836.1.S1_s_at	11.8417	11.6864	10.8671	10.6456	-1.00771	11.9931	11.7351	10.8463	10.9709	-0.955508	weakly similar to ( 127)AT3G10985| Symbols: WI12, ATWI-12, SAG20 | SAG20 (WOUND-INDUCED PROTEIN 12) | chr3:3442782-3443114 FORWARDweakly similar to ( 127)WUN1_SOLTU affx|C37_01063;
Cit.8403.1.S1_s_at	11.7598	11.8095	10.3377	10.4324	-1.3996	12.1217	12.4255	10.7547	10.8651	-1.46363	moderately similar to ( 436)AT4G27450| Symbols: | similar to unknown protein [Arabidopsis thaliana] (TAIR:AT3G15450.1); similar to unnamed protein product [Vitis vinifera] (GB:CAO39242.1); contains domain G3DSA:3.60.20.10 (G3DSA:3.60.20.10); contains domain SSF56235 (SSF56235) | chr4:13727671-13728689 REVERSEweakly similar to ( 115)TSJT1_TOBAC affx|C37_11517;
Cit.8522.1.S1_at	4.33656	4.11671	5.59547	5.49719	1.31969	4.03118	4.40382	4.88221	4.60203	0.524622	weakly similar to ( 162)AT5G08350| Symbols: | GRAM domain-containing protein / ABA-responsive protein-related | chr5:2686418-2687176 REVERSE affx|C37_11671;
Cit.8541.1.S1_at	8.34662	8.91571	7.19572	7.49214	-1.28724	8.92676	8.18196	6.36403	6.32174	-2.21148	very weakly similar to (81.3)AT4G02380| Symbols: ATLEA5, SAG21 | SAG21 (SENESCENCE-ASSOCIATED GENE 21) | chr4:1046414-1046746 REVERSEvery weakly similar to (89.7)ARG2_PHAAU affx|C37_11696;
Cit.858.1.S1_s_at	7.34906	7.3834	9.20751	9.04533	1.76019	7.72161	8.16581	9.27348	9.32669	1.35638	moderately similar to ( 417)AT1G71695| Symbols: | peroxidase 12 (PER12) (P12) (PRXR6) | chr1:26968021-26970219 FORWARDmoderately similar to ( 240)PER1_ARAHY affx|C37_01087;
Cit.859.1.S1_s_at	9.32222	9.16363	10.0607	10.2688	0.92181	9.40168	8.70727	10.0905	10.1802	1.08088	moderately similar to ( 335)AT5G52470| Symbols: FBR1, ATFIB1, ATFBR1, SKIP7, FIB1 | FIB1 (FIBRILLARIN 1) | chr5:21311516-21313635 FORWARD affx|C37_01088;
Cit.8600.1.S1_x_at	5.41349	5.13053	7.68022	7.61149	2.37384	5.4186	4.71752	6.91497	7.10822	1.94353	highly similar to ( 638)AT5G13930| Symbols: CHS, TT4, ATCHS | ATCHS/CHS/TT4 (CHALCONE SYNTHASE); naringenin-chalcone synthase | chr5:4488764-4490037 FORWARDhighly similar to ( 729)CHS2_CITSI affx|C37_11775;
Cit.8637.1.S1_s_at	4.66406	4.50203	5.76021	5.45886	1.02649	4.9684	4.55145	5.31521	5.36226	0.578818	highly similar to ( 747)AT5G21105| Symbols: | L-ascorbate oxidase/ copper ion binding | chr5:7172903-7177412 FORWARDhighly similar to ( 861)ASO_TOBAC affx|C37_11826;
Cit.8661.1.S1_x_at	10.7986	10.6071	12.3415	12.4816	1.7087	10.3145	10.2156	12.0306	12.0901	1.7953	affx|C37_11857;
Cit.8683.1.S1_s_at	10.3254	10.5414	8.99564	8.72929	-1.57094	10.7947	10.6634	8.72746	8.64989	-2.04038	moderately similar to ( 243)AT2G16060| Symbols: ARATH GLB1, GLB1, NSHB1, ATGLB1, AHB1 | AHB1 (ARABIDOPSIS HEMOGLOBIN 1) | chr2:6989864-6990604 REVERSEmoderately similar to ( 267)HBL1_MEDSA affx|C37_11884;
Cit.8685.1.S1_s_at	8.09872	8.10607	9.024	9.1798	0.999499	7.88511	7.62949	8.68908	8.86399	1.01923	highly similar to ( 595)AT5G03300| Symbols: ADK2 | ADK2 (ADENOSINE KINASE 2); kinase | chr5:796572-798996 FORWARDmoderately similar to ( 475)ADK_PHYPA affx|C37_11887;
Cit.8718.1.S1_s_at	5.4399	5.22387	7.41452	6.50222	1.62649	6.66324	5.49842	5.43979	5.68452	-0.518679	moderately similar to ( 347)AT5G54160| Symbols: OMT1, ATOMT1 | ATOMT1 (O-METHYLTRANSFERASE 1) | chr5:21999301-22001393 FORWARDmoderately similar to ( 349)COMT1_CATRO affx|C37_11927;
Cit.8720.1.S1_at	4.62408	5.17686	3.79113	3.93299	-1.03841	4.73354	5.13601	4.54453	4.15886	-0.583078	weakly similar to ( 143)AT5G54160| Symbols: OMT1, ATOMT1 | ATOMT1 (O-METHYLTRANSFERASE 1) | chr5:21999301-22001393 FORWARDweakly similar to ( 149)COMT1_CATRO affx|C37_11930;
Cit.8720.1.S1_x_at	4.49607	5.09705	3.93699	3.59898	-1.02857	3.90352	5.10094	4.32352	3.97959	-0.35067	weakly similar to ( 143)AT5G54160| Symbols: OMT1, ATOMT1 | ATOMT1 (O-METHYLTRANSFERASE 1) | chr5:21999301-22001393 FORWARDweakly similar to ( 149)COMT1_CATRO affx|C37_11930;
Cit.8763.1.S1_s_at	9.56698	9.54019	11.9574	12.1887	2.51944	7.8635	7.53185	11.3042	11.2923	3.60054	highly similar to ( 516)AT4G00430| Symbols: PIP1;4, PIP1E, TMP-C | TMP-C (PLASMA MEMBRANE INTRINSIC PROTEIN 1;4); water channel | chr4:186143-187531 REVERSEhighly similar to ( 518)PIP11_ORYSA affx|C37_11986;
Cit.8799.1.S1_at	5.03848	5.21315	4.3713	4.4121	-0.73411	4.82893	5.34124	3.97621	3.74625	-1.22386	affx|C37_12036;
Cit.8838.1.S1_s_at	5.41388	5.49824	7.1669	7.56883	1.91181	6.91871	6.42137	7.29999	7.23937	0.599643	weakly similar to ( 191)AT1G24020| Symbols: MLP423 | MLP423 (MLP-LIKE PROTEIN 423) | chr1:8500642-8501447 REVERSE affx|C37_12086;
Cit.8866.1.S1_s_at	10.0924	9.98592	11.4028	11.2565	1.29051	9.67392	9.46443	10.8347	10.9146	1.30547	moderately similar to ( 216)AT5G55120| Symbols: VTC5 | VTC5; galactose-1-phosphate guanylyltransferase (GDP) | chr5:22386741-22388935 FORWARD affx|C37_12120;
Cit.8908.1.S1_s_at	5.0197	4.50358	5.36435	5.2696	0.555337	4.98542	4.93546	6.22384	5.9555	1.12922	moderately similar to ( 221)AT3G16240| Symbols: TIP2;1, DELTA-TIP1, AQP1, ATTIP2;1, DELTA-TIP | DELTA-TIP (delta tonoplast integral protein); water channel | chr3:5505540-5506794 FORWARDmoderately similar to ( 220)TIP22_ORYSA affx|C37_12175;
Cit.8950.1.S1_at	3.65089	3.76534	4.93884	4.77506	1.14884	3.73352	5.41047	4.68539	4.27123	-0.0936829	affx|C37_12222;
[truncated: 43 more rows]
